# Supplementary material for: Anchoring Vignettes in the Health and Retirement Study: How Do Medical Professionals and Disability Recipients Characterize the Severity of Work Limitations?
Source: PLoS One. 2015 May 12;10(5):e0126218. doi: 10.1371/journal.pone.0126218 (PMC4428751; doi:10.1371/journal.pone.0126218)
Supplement: S2 Dataset — (XLS) [file pone.0126218.s004.xls]

## Sheet: Sheet1
hhidpn: hhold id + person number /num	vignum	cesd score	ever had high blood pressure	ever had diabetes	ever had cancer	ever had lung disease	ever had heart problems	ever had arthritis	some difficulties in ADLs 0-5	less than high school	high school graduate	some college education	college graduate and postgraduate education	missing information in education	age group 50-55	age group 56-60	age group 61-65	age group 66-70	age group 70 and over	female	male	non-hispanic White	non-hispanic Black	non-hispanic other race	hispanic	married with spouse present or partnered	BMI 30 and above	missing information in BMI	receiving disability benefits	LIMITS ON WORK B/C OF HEALTH PROB	disability vignettes	hlthwkr_catm== 2.0000	HP_nonnurse	RESP WEIGHT FOR DISABILITY QNAIRE	missing information in any health variable	missing information in cesd score	vignum== 1.0000	vignum== 2.0000	vignum== 3.0000	vignum== 4.0000	vignum== 6.0000	vignum== 7.0000	vignum== 8.0000	vignum== 9.0000	vignum== 10.0000	vignum== 11.0000	vignum== 12.0000	vignum== 13.0000	vignum== 14.0000
3010	1	0	0.no	0.no	0.no	0.no	1.yes	0.no	0	0	1	0	0	0	0	0	0	1	0	0	1	1	0	0	0	1	0	0	0	none	mild	0	0	20466	0	0	1	0	0	0	0	0	0	0	0	0	0	0	0
3010	2	0	0.no	0.no	0.no	0.no	1.yes	0.no	0	0	1	0	0	0	0	0	0	1	0	0	1	1	0	0	0	1	0	0	0	none	none	0	0	20466	0	0	0	1	0	0	0	0	0	0	0	0	0	0	0
3010	3	0	0.no	0.no	0.no	0.no	1.yes	0.no	0	0	1	0	0	0	0	0	0	1	0	0	1	1	0	0	0	1	0	0	0	none	mild	0	0	20466	0	0	0	0	1	0	0	0	0	0	0	0	0	0	0
3010	4	0	0.no	0.no	0.no	0.no	1.yes	0.no	0	0	1	0	0	0	0	0	0	1	0	0	1	1	0	0	0	1	0	0	0	none	mild	0	0	20466	0	0	0	0	0	1	0	0	0	0	0	0	0	0	0
3010	5	0	0.no	0.no	0.no	0.no	1.yes	0.no	0	0	1	0	0	0	0	0	0	1	0	0	1	1	0	0	0	1	0	0	0	none	none	0	0	20466	0	0	0	0	0	0	0	0	0	0	0	0	0	0	0
3010	6	0	0.no	0.no	0.no	0.no	1.yes	0.no	0	0	1	0	0	0	0	0	0	1	0	0	1	1	0	0	0	1	0	0	0	none	moderate	0	0	20466	0	0	0	0	0	0	1	0	0	0	0	0	0	0	0
3010	7	0	0.no	0.no	0.no	0.no	1.yes	0.no	0	0	1	0	0	0	0	0	0	1	0	0	1	1	0	0	0	1	0	0	0	none	moderate	0	0	20466	0	0	0	0	0	0	0	1	0	0	0	0	0	0	0
3010	8	0	0.no	0.no	0.no	0.no	1.yes	0.no	0	0	1	0	0	0	0	0	0	1	0	0	1	1	0	0	0	1	0	0	0	none	moderate	0	0	20466	0	0	0	0	0	0	0	0	1	0	0	0	0	0	0
3010	9	0	0.no	0.no	0.no	0.no	1.yes	0.no	0	0	1	0	0	0	0	0	0	1	0	0	1	1	0	0	0	1	0	0	0	none	moderate	0	0	20466	0	0	0	0	0	0	0	0	0	1	0	0	0	0	0
3010	10	0	0.no	0.no	0.no	0.no	1.yes	0.no	0	0	1	0	0	0	0	0	0	1	0	0	1	1	0	0	0	1	0	0	0	none	moderate	0	0	20466	0	0	0	0	0	0	0	0	0	0	1	0	0	0	0
3010	11	0	0.no	0.no	0.no	0.no	1.yes	0.no	0	0	1	0	0	0	0	0	0	1	0	0	1	1	0	0	0	1	0	0	0	none	mild	0	0	20466	0	0	0	0	0	0	0	0	0	0	0	1	0	0	0
3010	12	0	0.no	0.no	0.no	0.no	1.yes	0.no	0	0	1	0	0	0	0	0	0	1	0	0	1	1	0	0	0	1	0	0	0	none	mild	0	0	20466	0	0	0	0	0	0	0	0	0	0	0	0	1	0	0
3010	13	0	0.no	0.no	0.no	0.no	1.yes	0.no	0	0	1	0	0	0	0	0	0	1	0	0	1	1	0	0	0	1	0	0	0	none	mild	0	0	20466	0	0	0	0	0	0	0	0	0	0	0	0	0	1	0
3010	14	0	0.no	0.no	0.no	0.no	1.yes	0.no	0	0	1	0	0	0	0	0	0	1	0	0	1	1	0	0	0	1	0	0	0	none	moderate	0	0	20466	0	0	0	0	0	0	0	0	0	0	0	0	0	0	1
3010	15	0	0.no	0.no	0.no	0.no	1.yes	0.no	0	0	1	0	0	0	0	0	0	1	0	0	1	1	0	0	0	1	0	0	0	none	moderate	0	0	20466	0	0	0	0	0	0	0	0	0	0	0	0	0	0	0
3020	1	0	0.no	0.no	1.yes	0.no	0.no	1.yes	0	0	0	0	1	0	0	0	0	1	0	1	0	1	0	0	0	1	0	0	0	mild	moderate	0	0	17549	0	0	1	0	0	0	0	0	0	0	0	0	0	0	0
3020	2	0	0.no	0.no	1.yes	0.no	0.no	1.yes	0	0	0	0	1	0	0	0	0	1	0	1	0	1	0	0	0	1	0	0	0	mild	none	0	0	17549	0	0	0	1	0	0	0	0	0	0	0	0	0	0	0
3020	3	0	0.no	0.no	1.yes	0.no	0.no	1.yes	0	0	0	0	1	0	0	0	0	1	0	1	0	1	0	0	0	1	0	0	0	mild	moderate	0	0	17549	0	0	0	0	1	0	0	0	0	0	0	0	0	0	0
3020	4	0	0.no	0.no	1.yes	0.no	0.no	1.yes	0	0	0	0	1	0	0	0	0	1	0	1	0	1	0	0	0	1	0	0	0	mild	mild	0	0	17549	0	0	0	0	0	1	0	0	0	0	0	0	0	0	0
3020	5	0	0.no	0.no	1.yes	0.no	0.no	1.yes	0	0	0	0	1	0	0	0	0	1	0	1	0	1	0	0	0	1	0	0	0	mild	severe	0	0	17549	0	0	0	0	0	0	0	0	0	0	0	0	0	0	0
3020	6	0	0.no	0.no	1.yes	0.no	0.no	1.yes	0	0	0	0	1	0	0	0	0	1	0	1	0	1	0	0	0	1	0	0	0	mild	mild	0	0	17549	0	0	0	0	0	0	1	0	0	0	0	0	0	0	0
3020	7	0	0.no	0.no	1.yes	0.no	0.no	1.yes	0	0	0	0	1	0	0	0	0	1	0	1	0	1	0	0	0	1	0	0	0	mild	moderate	0	0	17549	0	0	0	0	0	0	0	1	0	0	0	0	0	0	0
3020	8	0	0.no	0.no	1.yes	0.no	0.no	1.yes	0	0	0	0	1	0	0	0	0	1	0	1	0	1	0	0	0	1	0	0	0	mild	severe	0	0	17549	0	0	0	0	0	0	0	0	1	0	0	0	0	0	0
3020	9	0	0.no	0.no	1.yes	0.no	0.no	1.yes	0	0	0	0	1	0	0	0	0	1	0	1	0	1	0	0	0	1	0	0	0	mild	severe	0	0	17549	0	0	0	0	0	0	0	0	0	1	0	0	0	0	0
3020	10	0	0.no	0.no	1.yes	0.no	0.no	1.yes	0	0	0	0	1	0	0	0	0	1	0	1	0	1	0	0	0	1	0	0	0	mild	severe	0	0	17549	0	0	0	0	0	0	0	0	0	0	1	0	0	0	0
3020	11	0	0.no	0.no	1.yes	0.no	0.no	1.yes	0	0	0	0	1	0	0	0	0	1	0	1	0	1	0	0	0	1	0	0	0	mild	none	0	0	17549	0	0	0	0	0	0	0	0	0	0	0	1	0	0	0
3020	12	0	0.no	0.no	1.yes	0.no	0.no	1.yes	0	0	0	0	1	0	0	0	0	1	0	1	0	1	0	0	0	1	0	0	0	mild	mild	0	0	17549	0	0	0	0	0	0	0	0	0	0	0	0	1	0	0
3020	13	0	0.no	0.no	1.yes	0.no	0.no	1.yes	0	0	0	0	1	0	0	0	0	1	0	1	0	1	0	0	0	1	0	0	0	mild	moderate	0	0	17549	0	0	0	0	0	0	0	0	0	0	0	0	0	1	0
3020	14	0	0.no	0.no	1.yes	0.no	0.no	1.yes	0	0	0	0	1	0	0	0	0	1	0	1	0	1	0	0	0	1	0	0	0	mild	mild	0	0	17549	0	0	0	0	0	0	0	0	0	0	0	0	0	0	1
3020	15	0	0.no	0.no	1.yes	0.no	0.no	1.yes	0	0	0	0	1	0	0	0	0	1	0	1	0	1	0	0	0	1	0	0	0	mild	moderate	0	0	17549	0	0	0	0	0	0	0	0	0	0	0	0	0	0	0
10059020	1	0	0.no	0.no	1.yes	0.no	0.no	1.yes	0	0	0	0	1	0	0	0	0	1	0	1	0	1	0	0	0	1	0	0	0		mild	0	0	22481	0	0	1	0	0	0	0	0	0	0	0	0	0	0	0
10059020	2	0	0.no	0.no	1.yes	0.no	0.no	1.yes	0	0	0	0	1	0	0	0	0	1	0	1	0	1	0	0	0	1	0	0	0		none	0	0	22481	0	0	0	1	0	0	0	0	0	0	0	0	0	0	0
10059020	3	0	0.no	0.no	1.yes	0.no	0.no	1.yes	0	0	0	0	1	0	0	0	0	1	0	1	0	1	0	0	0	1	0	0	0		moderate	0	0	22481	0	0	0	0	1	0	0	0	0	0	0	0	0	0	0
10059020	4	0	0.no	0.no	1.yes	0.no	0.no	1.yes	0	0	0	0	1	0	0	0	0	1	0	1	0	1	0	0	0	1	0	0	0		severe	0	0	22481	0	0	0	0	0	1	0	0	0	0	0	0	0	0	0
10059020	5	0	0.no	0.no	1.yes	0.no	0.no	1.yes	0	0	0	0	1	0	0	0	0	1	0	1	0	1	0	0	0	1	0	0	0		severe	0	0	22481	0	0	0	0	0	0	0	0	0	0	0	0	0	0	0
10059020	6	0	0.no	0.no	1.yes	0.no	0.no	1.yes	0	0	0	0	1	0	0	0	0	1	0	1	0	1	0	0	0	1	0	0	0		none	0	0	22481	0	0	0	0	0	0	1	0	0	0	0	0	0	0	0
10059020	7	0	0.no	0.no	1.yes	0.no	0.no	1.yes	0	0	0	0	1	0	0	0	0	1	0	1	0	1	0	0	0	1	0	0	0		none	0	0	22481	0	0	0	0	0	0	0	1	0	0	0	0	0	0	0
10059020	8	0	0.no	0.no	1.yes	0.no	0.no	1.yes	0	0	0	0	1	0	0	0	0	1	0	1	0	1	0	0	0	1	0	0	0		severe	0	0	22481	0	0	0	0	0	0	0	0	1	0	0	0	0	0	0
10059020	9	0	0.no	0.no	1.yes	0.no	0.no	1.yes	0	0	0	0	1	0	0	0	0	1	0	1	0	1	0	0	0	1	0	0	0		severe	0	0	22481	0	0	0	0	0	0	0	0	0	1	0	0	0	0	0
10059020	10	0	0.no	0.no	1.yes	0.no	0.no	1.yes	0	0	0	0	1	0	0	0	0	1	0	1	0	1	0	0	0	1	0	0	0		severe	0	0	22481	0	0	0	0	0	0	0	0	0	0	1	0	0	0	0
10059020	11	0	0.no	0.no	1.yes	0.no	0.no	1.yes	0	0	0	0	1	0	0	0	0	1	0	1	0	1	0	0	0	1	0	0	0		none	0	0	22481	0	0	0	0	0	0	0	0	0	0	0	1	0	0	0
10059020	12	0	0.no	0.no	1.yes	0.no	0.no	1.yes	0	0	0	0	1	0	0	0	0	1	0	1	0	1	0	0	0	1	0	0	0		moderate	0	0	22481	0	0	0	0	0	0	0	0	0	0	0	0	1	0	0
10059020	13	0	0.no	0.no	1.yes	0.no	0.no	1.yes	0	0	0	0	1	0	0	0	0	1	0	1	0	1	0	0	0	1	0	0	0		extreme	0	0	22481	0	0	0	0	0	0	0	0	0	0	0	0	0	1	0
10059020	14	0	0.no	0.no	1.yes	0.no	0.no	1.yes	0	0	0	0	1	0	0	0	0	1	0	1	0	1	0	0	0	1	0	0	0		severe	0	0	22481	0	0	0	0	0	0	0	0	0	0	0	0	0	0	1
10059020	15	0	0.no	0.no	1.yes	0.no	0.no	1.yes	0	0	0	0	1	0	0	0	0	1	0	1	0	1	0	0	0	1	0	0	0		severe	0	0	22481	0	0	0	0	0	0	0	0	0	0	0	0	0	0	0
10097040	1	0	0.no	0.no	0.no	0.no	0.no	0.no	0	1	0	0	0	0	0	1	0	0	0	1	0	1	0	0	0	0	0	0	0	none	none	0	0	39447	0	0	1	0	0	0	0	0	0	0	0	0	0	0	0
10097040	2	0	0.no	0.no	0.no	0.no	0.no	0.no	0	1	0	0	0	0	0	1	0	0	0	1	0	1	0	0	0	0	0	0	0	none	none	0	0	39447	0	0	0	1	0	0	0	0	0	0	0	0	0	0	0
10097040	3	0	0.no	0.no	0.no	0.no	0.no	0.no	0	1	0	0	0	0	0	1	0	0	0	1	0	1	0	0	0	0	0	0	0	none	moderate	0	0	39447	0	0	0	0	1	0	0	0	0	0	0	0	0	0	0
10097040	4	0	0.no	0.no	0.no	0.no	0.no	0.no	0	1	0	0	0	0	0	1	0	0	0	1	0	1	0	0	0	0	0	0	0	none	moderate	0	0	39447	0	0	0	0	0	1	0	0	0	0	0	0	0	0	0
10097040	5	0	0.no	0.no	0.no	0.no	0.no	0.no	0	1	0	0	0	0	0	1	0	0	0	1	0	1	0	0	0	0	0	0	0	none	severe	0	0	39447	0	0	0	0	0	0	0	0	0	0	0	0	0	0	0
10097040	6	0	0.no	0.no	0.no	0.no	0.no	0.no	0	1	0	0	0	0	0	1	0	0	0	1	0	1	0	0	0	0	0	0	0	none	mild	0	0	39447	0	0	0	0	0	0	1	0	0	0	0	0	0	0	0
10097040	7	0	0.no	0.no	0.no	0.no	0.no	0.no	0	1	0	0	0	0	0	1	0	0	0	1	0	1	0	0	0	0	0	0	0	none	mild	0	0	39447	0	0	0	0	0	0	0	1	0	0	0	0	0	0	0
10097040	8	0	0.no	0.no	0.no	0.no	0.no	0.no	0	1	0	0	0	0	0	1	0	0	0	1	0	1	0	0	0	0	0	0	0	none	extreme	0	0	39447	0	0	0	0	0	0	0	0	1	0	0	0	0	0	0
10097040	9	0	0.no	0.no	0.no	0.no	0.no	0.no	0	1	0	0	0	0	0	1	0	0	0	1	0	1	0	0	0	0	0	0	0	none	severe	0	0	39447	0	0	0	0	0	0	0	0	0	1	0	0	0	0	0
10097040	10	0	0.no	0.no	0.no	0.no	0.no	0.no	0	1	0	0	0	0	0	1	0	0	0	1	0	1	0	0	0	0	0	0	0	none	extreme	0	0	39447	0	0	0	0	0	0	0	0	0	0	1	0	0	0	0
10097040	11	0	0.no	0.no	0.no	0.no	0.no	0.no	0	1	0	0	0	0	0	1	0	0	0	1	0	1	0	0	0	0	0	0	0	none	none	0	0	39447	0	0	0	0	0	0	0	0	0	0	0	1	0	0	0
10097040	12	0	0.no	0.no	0.no	0.no	0.no	0.no	0	1	0	0	0	0	0	1	0	0	0	1	0	1	0	0	0	0	0	0	0	none	none	0	0	39447	0	0	0	0	0	0	0	0	0	0	0	0	1	0	0
10097040	13	0	0.no	0.no	0.no	0.no	0.no	0.no	0	1	0	0	0	0	0	1	0	0	0	1	0	1	0	0	0	0	0	0	0	none	severe	0	0	39447	0	0	0	0	0	0	0	0	0	0	0	0	0	1	0
10097040	14	0	0.no	0.no	0.no	0.no	0.no	0.no	0	1	0	0	0	0	0	1	0	0	0	1	0	1	0	0	0	0	0	0	0	none	none	0	0	39447	0	0	0	0	0	0	0	0	0	0	0	0	0	0	1
10097040	15	0	0.no	0.no	0.no	0.no	0.no	0.no	0	1	0	0	0	0	0	1	0	0	0	1	0	1	0	0	0	0	0	0	0	none	moderate	0	0	39447	0	0	0	0	0	0	0	0	0	0	0	0	0	0	0
10592010	1	0	0.no	0.no	0.no	0.no	0.no	1.yes	0	0	1	0	0	0	0	0	0	1	0	1	0	0	1	0	0	0	1	0	0	mild	moderate	0	1	8690	0	0	1	0	0	0	0	0	0	0	0	0	0	0	0
10592010	2	0	0.no	0.no	0.no	0.no	0.no	1.yes	0	0	1	0	0	0	0	0	0	1	0	1	0	0	1	0	0	0	1	0	0	mild	none	0	1	8690	0	0	0	1	0	0	0	0	0	0	0	0	0	0	0
10592010	3	0	0.no	0.no	0.no	0.no	0.no	1.yes	0	0	1	0	0	0	0	0	0	1	0	1	0	0	1	0	0	0	1	0	0	mild	severe	0	1	8690	0	0	0	0	1	0	0	0	0	0	0	0	0	0	0
10592010	4	0	0.no	0.no	0.no	0.no	0.no	1.yes	0	0	1	0	0	0	0	0	0	1	0	1	0	0	1	0	0	0	1	0	0	mild	moderate	0	1	8690	0	0	0	0	0	1	0	0	0	0	0	0	0	0	0
10592010	5	0	0.no	0.no	0.no	0.no	0.no	1.yes	0	0	1	0	0	0	0	0	0	1	0	1	0	0	1	0	0	0	1	0	0	mild	severe	0	1	8690	0	0	0	0	0	0	0	0	0	0	0	0	0	0	0
10592010	6	0	0.no	0.no	0.no	0.no	0.no	1.yes	0	0	1	0	0	0	0	0	0	1	0	1	0	0	1	0	0	0	1	0	0	mild	mild	0	1	8690	0	0	0	0	0	0	1	0	0	0	0	0	0	0	0
10592010	7	0	0.no	0.no	0.no	0.no	0.no	1.yes	0	0	1	0	0	0	0	0	0	1	0	1	0	0	1	0	0	0	1	0	0	mild	moderate	0	1	8690	0	0	0	0	0	0	0	1	0	0	0	0	0	0	0
10592010	8	0	0.no	0.no	0.no	0.no	0.no	1.yes	0	0	1	0	0	0	0	0	0	1	0	1	0	0	1	0	0	0	1	0	0	mild	severe	0	1	8690	0	0	0	0	0	0	0	0	1	0	0	0	0	0	0
10592010	9	0	0.no	0.no	0.no	0.no	0.no	1.yes	0	0	1	0	0	0	0	0	0	1	0	1	0	0	1	0	0	0	1	0	0	mild	severe	0	1	8690	0	0	0	0	0	0	0	0	0	1	0	0	0	0	0
10592010	10	0	0.no	0.no	0.no	0.no	0.no	1.yes	0	0	1	0	0	0	0	0	0	1	0	1	0	0	1	0	0	0	1	0	0	mild	moderate	0	1	8690	0	0	0	0	0	0	0	0	0	0	1	0	0	0	0
10592010	11	0	0.no	0.no	0.no	0.no	0.no	1.yes	0	0	1	0	0	0	0	0	0	1	0	1	0	0	1	0	0	0	1	0	0	mild	none	0	1	8690	0	0	0	0	0	0	0	0	0	0	0	1	0	0	0
10592010	12	0	0.no	0.no	0.no	0.no	0.no	1.yes	0	0	1	0	0	0	0	0	0	1	0	1	0	0	1	0	0	0	1	0	0	mild	moderate	0	1	8690	0	0	0	0	0	0	0	0	0	0	0	0	1	0	0
10592010	13	0	0.no	0.no	0.no	0.no	0.no	1.yes	0	0	1	0	0	0	0	0	0	1	0	1	0	0	1	0	0	0	1	0	0	mild	severe	0	1	8690	0	0	0	0	0	0	0	0	0	0	0	0	0	1	0
10592010	14	0	0.no	0.no	0.no	0.no	0.no	1.yes	0	0	1	0	0	0	0	0	0	1	0	1	0	0	1	0	0	0	1	0	0	mild	moderate	0	1	8690	0	0	0	0	0	0	0	0	0	0	0	0	0	0	1
10592010	15	0	0.no	0.no	0.no	0.no	0.no	1.yes	0	0	1	0	0	0	0	0	0	1	0	1	0	0	1	0	0	0	1	0	0	mild	severe	0	1	8690	0	0	0	0	0	0	0	0	0	0	0	0	0	0	0
10773020	1	1	0.no	0.no	0.no	0.no	0.no	0.no	0	1	0	0	0	0	0	0	0	1	0	1	0	0	0	1	0	1	0	0	0	none	mild	0	0	20829	0	0	1	0	0	0	0	0	0	0	0	0	0	0	0
10773020	2	1	0.no	0.no	0.no	0.no	0.no	0.no	0	1	0	0	0	0	0	0	0	1	0	1	0	0	0	1	0	1	0	0	0	none	none	0	0	20829	0	0	0	1	0	0	0	0	0	0	0	0	0	0	0
10773020	3	1	0.no	0.no	0.no	0.no	0.no	0.no	0	1	0	0	0	0	0	0	0	1	0	1	0	0	0	1	0	1	0	0	0	none	moderate	0	0	20829	0	0	0	0	1	0	0	0	0	0	0	0	0	0	0
10773020	4	1	0.no	0.no	0.no	0.no	0.no	0.no	0	1	0	0	0	0	0	0	0	1	0	1	0	0	0	1	0	1	0	0	0	none	mild	0	0	20829	0	0	0	0	0	1	0	0	0	0	0	0	0	0	0
10773020	5	1	0.no	0.no	0.no	0.no	0.no	0.no	0	1	0	0	0	0	0	0	0	1	0	1	0	0	0	1	0	1	0	0	0	none	severe	0	0	20829	0	0	0	0	0	0	0	0	0	0	0	0	0	0	0
10773020	6	1	0.no	0.no	0.no	0.no	0.no	0.no	0	1	0	0	0	0	0	0	0	1	0	1	0	0	0	1	0	1	0	0	0	none	mild	0	0	20829	0	0	0	0	0	0	1	0	0	0	0	0	0	0	0
10773020	7	1	0.no	0.no	0.no	0.no	0.no	0.no	0	1	0	0	0	0	0	0	0	1	0	1	0	0	0	1	0	1	0	0	0	none	mild	0	0	20829	0	0	0	0	0	0	0	1	0	0	0	0	0	0	0
10773020	8	1	0.no	0.no	0.no	0.no	0.no	0.no	0	1	0	0	0	0	0	0	0	1	0	1	0	0	0	1	0	1	0	0	0	none	moderate	0	0	20829	0	0	0	0	0	0	0	0	1	0	0	0	0	0	0
10773020	9	1	0.no	0.no	0.no	0.no	0.no	0.no	0	1	0	0	0	0	0	0	0	1	0	1	0	0	0	1	0	1	0	0	0	none	severe	0	0	20829	0	0	0	0	0	0	0	0	0	1	0	0	0	0	0
10773020	10	1	0.no	0.no	0.no	0.no	0.no	0.no	0	1	0	0	0	0	0	0	0	1	0	1	0	0	0	1	0	1	0	0	0	none	extreme	0	0	20829	0	0	0	0	0	0	0	0	0	0	1	0	0	0	0
10773020	11	1	0.no	0.no	0.no	0.no	0.no	0.no	0	1	0	0	0	0	0	0	0	1	0	1	0	0	0	1	0	1	0	0	0	none	none	0	0	20829	0	0	0	0	0	0	0	0	0	0	0	1	0	0	0
10773020	12	1	0.no	0.no	0.no	0.no	0.no	0.no	0	1	0	0	0	0	0	0	0	1	0	1	0	0	0	1	0	1	0	0	0	none	moderate	0	0	20829	0	0	0	0	0	0	0	0	0	0	0	0	1	0	0
10773020	13	1	0.no	0.no	0.no	0.no	0.no	0.no	0	1	0	0	0	0	0	0	0	1	0	1	0	0	0	1	0	1	0	0	0	none	moderate	0	0	20829	0	0	0	0	0	0	0	0	0	0	0	0	0	1	0
10773020	14	1	0.no	0.no	0.no	0.no	0.no	0.no	0	1	0	0	0	0	0	0	0	1	0	1	0	0	0	1	0	1	0	0	0	none	mild	0	0	20829	0	0	0	0	0	0	0	0	0	0	0	0	0	0	1
10773020	15	1	0.no	0.no	0.no	0.no	0.no	0.no	0	1	0	0	0	0	0	0	0	1	0	1	0	0	0	1	0	1	0	0	0	none	extreme	0	0	20829	0	0	0	0	0	0	0	0	0	0	0	0	0	0	0
10917010	1	1	1.yes	0.no	0.no	0.no	0.no	1.yes	0	0	0	0	1	0	0	0	0	1	0	1	0	0	1	0	0	0	0	0	1	severe	moderate	0	0	16507	0	0	1	0	0	0	0	0	0	0	0	0	0	0	0
10917010	2	1	1.yes	0.no	0.no	0.no	0.no	1.yes	0	0	0	0	1	0	0	0	0	1	0	1	0	0	1	0	0	0	0	0	1	severe	none	0	0	16507	0	0	0	1	0	0	0	0	0	0	0	0	0	0	0
10917010	3	1	1.yes	0.no	0.no	0.no	0.no	1.yes	0	0	0	0	1	0	0	0	0	1	0	1	0	0	1	0	0	0	0	0	1	severe	moderate	0	0	16507	0	0	0	0	1	0	0	0	0	0	0	0	0	0	0
10917010	4	1	1.yes	0.no	0.no	0.no	0.no	1.yes	0	0	0	0	1	0	0	0	0	1	0	1	0	0	1	0	0	0	0	0	1	severe	moderate	0	0	16507	0	0	0	0	0	1	0	0	0	0	0	0	0	0	0
10917010	5	1	1.yes	0.no	0.no	0.no	0.no	1.yes	0	0	0	0	1	0	0	0	0	1	0	1	0	0	1	0	0	0	0	0	1	severe	severe	0	0	16507	0	0	0	0	0	0	0	0	0	0	0	0	0	0	0
10917010	6	1	1.yes	0.no	0.no	0.no	0.no	1.yes	0	0	0	0	1	0	0	0	0	1	0	1	0	0	1	0	0	0	0	0	1	severe	mild	0	0	16507	0	0	0	0	0	0	1	0	0	0	0	0	0	0	0
10917010	7	1	1.yes	0.no	0.no	0.no	0.no	1.yes	0	0	0	0	1	0	0	0	0	1	0	1	0	0	1	0	0	0	0	0	1	severe	mild	0	0	16507	0	0	0	0	0	0	0	1	0	0	0	0	0	0	0
10917010	8	1	1.yes	0.no	0.no	0.no	0.no	1.yes	0	0	0	0	1	0	0	0	0	1	0	1	0	0	1	0	0	0	0	0	1	severe	moderate	0	0	16507	0	0	0	0	0	0	0	0	1	0	0	0	0	0	0
10917010	9	1	1.yes	0.no	0.no	0.no	0.no	1.yes	0	0	0	0	1	0	0	0	0	1	0	1	0	0	1	0	0	0	0	0	1	severe	moderate	0	0	16507	0	0	0	0	0	0	0	0	0	1	0	0	0	0	0
10917010	10	1	1.yes	0.no	0.no	0.no	0.no	1.yes	0	0	0	0	1	0	0	0	0	1	0	1	0	0	1	0	0	0	0	0	1	severe	severe	0	0	16507	0	0	0	0	0	0	0	0	0	0	1	0	0	0	0
10917010	11	1	1.yes	0.no	0.no	0.no	0.no	1.yes	0	0	0	0	1	0	0	0	0	1	0	1	0	0	1	0	0	0	0	0	1	severe	none	0	0	16507	0	0	0	0	0	0	0	0	0	0	0	1	0	0	0
10917010	12	1	1.yes	0.no	0.no	0.no	0.no	1.yes	0	0	0	0	1	0	0	0	0	1	0	1	0	0	1	0	0	0	0	0	1	severe	moderate	0	0	16507	0	0	0	0	0	0	0	0	0	0	0	0	1	0	0
10917010	13	1	1.yes	0.no	0.no	0.no	0.no	1.yes	0	0	0	0	1	0	0	0	0	1	0	1	0	0	1	0	0	0	0	0	1	severe	extreme	0	0	16507	0	0	0	0	0	0	0	0	0	0	0	0	0	1	0
10917010	14	1	1.yes	0.no	0.no	0.no	0.no	1.yes	0	0	0	0	1	0	0	0	0	1	0	1	0	0	1	0	0	0	0	0	1	severe	moderate	0	0	16507	0	0	0	0	0	0	0	0	0	0	0	0	0	0	1
10917010	15	1	1.yes	0.no	0.no	0.no	0.no	1.yes	0	0	0	0	1	0	0	0	0	1	0	1	0	0	1	0	0	0	0	0	1	severe	extreme	0	0	16507	0	0	0	0	0	0	0	0	0	0	0	0	0	0	0
10962010	1	0	0.no	0.no	0.no	0.no	0.no	0.no	0	0	0	1	0	0	0	0	1	0	0	1	0	0	0	1	0	0	0	0	0	none	mild	0	0	18848	0	0	1	0	0	0	0	0	0	0	0	0	0	0	0
10962010	2	0	0.no	0.no	0.no	0.no	0.no	0.no	0	0	0	1	0	0	0	0	1	0	0	1	0	0	0	1	0	0	0	0	0	none	none	0	0	18848	0	0	0	1	0	0	0	0	0	0	0	0	0	0	0
10962010	3	0	0.no	0.no	0.no	0.no	0.no	0.no	0	0	0	1	0	0	0	0	1	0	0	1	0	0	0	1	0	0	0	0	0	none	mild	0	0	18848	0	0	0	0	1	0	0	0	0	0	0	0	0	0	0
10962010	4	0	0.no	0.no	0.no	0.no	0.no	0.no	0	0	0	1	0	0	0	0	1	0	0	1	0	0	0	1	0	0	0	0	0	none	moderate	0	0	18848	0	0	0	0	0	1	0	0	0	0	0	0	0	0	0
10962010	5	0	0.no	0.no	0.no	0.no	0.no	0.no	0	0	0	1	0	0	0	0	1	0	0	1	0	0	0	1	0	0	0	0	0	none	moderate	0	0	18848	0	0	0	0	0	0	0	0	0	0	0	0	0	0	0
10962010	6	0	0.no	0.no	0.no	0.no	0.no	0.no	0	0	0	1	0	0	0	0	1	0	0	1	0	0	0	1	0	0	0	0	0	none	mild	0	0	18848	0	0	0	0	0	0	1	0	0	0	0	0	0	0	0
10962010	7	0	0.no	0.no	0.no	0.no	0.no	0.no	0	0	0	1	0	0	0	0	1	0	0	1	0	0	0	1	0	0	0	0	0	none	mild	0	0	18848	0	0	0	0	0	0	0	1	0	0	0	0	0	0	0
10962010	8	0	0.no	0.no	0.no	0.no	0.no	0.no	0	0	0	1	0	0	0	0	1	0	0	1	0	0	0	1	0	0	0	0	0	none	moderate	0	0	18848	0	0	0	0	0	0	0	0	1	0	0	0	0	0	0
10962010	9	0	0.no	0.no	0.no	0.no	0.no	0.no	0	0	0	1	0	0	0	0	1	0	0	1	0	0	0	1	0	0	0	0	0	none	severe	0	0	18848	0	0	0	0	0	0	0	0	0	1	0	0	0	0	0
10962010	10	0	0.no	0.no	0.no	0.no	0.no	0.no	0	0	0	1	0	0	0	0	1	0	0	1	0	0	0	1	0	0	0	0	0	none	severe	0	0	18848	0	0	0	0	0	0	0	0	0	0	1	0	0	0	0
10962010	11	0	0.no	0.no	0.no	0.no	0.no	0.no	0	0	0	1	0	0	0	0	1	0	0	1	0	0	0	1	0	0	0	0	0	none	none	0	0	18848	0	0	0	0	0	0	0	0	0	0	0	1	0	0	0
10962010	12	0	0.no	0.no	0.no	0.no	0.no	0.no	0	0	0	1	0	0	0	0	1	0	0	1	0	0	0	1	0	0	0	0	0	none	severe	0	0	18848	0	0	0	0	0	0	0	0	0	0	0	0	1	0	0
10962010	13	0	0.no	0.no	0.no	0.no	0.no	0.no	0	0	0	1	0	0	0	0	1	0	0	1	0	0	0	1	0	0	0	0	0	none	severe	0	0	18848	0	0	0	0	0	0	0	0	0	0	0	0	0	1	0
10962010	14	0	0.no	0.no	0.no	0.no	0.no	0.no	0	0	0	1	0	0	0	0	1	0	0	1	0	0	0	1	0	0	0	0	0	none	mild	0	0	18848	0	0	0	0	0	0	0	0	0	0	0	0	0	0	1
10962010	15	0	0.no	0.no	0.no	0.no	0.no	0.no	0	0	0	1	0	0	0	0	1	0	0	1	0	0	0	1	0	0	0	0	0	none	severe	0	0	18848	0	0	0	0	0	0	0	0	0	0	0	0	0	0	0
11067020	1	7	1.yes	0.no	0.no	0.no	0.no	0.no	0	0	0	1	0	0	0	0	1	0	0	1	0	1	0	0	0	1	0	0	0	none	none	0	0	24665	0	0	1	0	0	0	0	0	0	0	0	0	0	0	0
11067020	2	7	1.yes	0.no	0.no	0.no	0.no	0.no	0	0	0	1	0	0	0	0	1	0	0	1	0	1	0	0	0	1	0	0	0	none	none	0	0	24665	0	0	0	1	0	0	0	0	0	0	0	0	0	0	0
11067020	3	7	1.yes	0.no	0.no	0.no	0.no	0.no	0	0	0	1	0	0	0	0	1	0	0	1	0	1	0	0	0	1	0	0	0	none	none	0	0	24665	0	0	0	0	1	0	0	0	0	0	0	0	0	0	0
11067020	4	7	1.yes	0.no	0.no	0.no	0.no	0.no	0	0	0	1	0	0	0	0	1	0	0	1	0	1	0	0	0	1	0	0	0	none	none	0	0	24665	0	0	0	0	0	1	0	0	0	0	0	0	0	0	0
11067020	5	7	1.yes	0.no	0.no	0.no	0.no	0.no	0	0	0	1	0	0	0	0	1	0	0	1	0	1	0	0	0	1	0	0	0	none	severe	0	0	24665	0	0	0	0	0	0	0	0	0	0	0	0	0	0	0
11067020	6	7	1.yes	0.no	0.no	0.no	0.no	0.no	0	0	0	1	0	0	0	0	1	0	0	1	0	1	0	0	0	1	0	0	0	none	none	0	0	24665	0	0	0	0	0	0	1	0	0	0	0	0	0	0	0
11067020	7	7	1.yes	0.no	0.no	0.no	0.no	0.no	0	0	0	1	0	0	0	0	1	0	0	1	0	1	0	0	0	1	0	0	0	none	mild	0	0	24665	0	0	0	0	0	0	0	1	0	0	0	0	0	0	0
11067020	8	7	1.yes	0.no	0.no	0.no	0.no	0.no	0	0	0	1	0	0	0	0	1	0	0	1	0	1	0	0	0	1	0	0	0	none	moderate	0	0	24665	0	0	0	0	0	0	0	0	1	0	0	0	0	0	0
11067020	9	7	1.yes	0.no	0.no	0.no	0.no	0.no	0	0	0	1	0	0	0	0	1	0	0	1	0	1	0	0	0	1	0	0	0	none	severe	0	0	24665	0	0	0	0	0	0	0	0	0	1	0	0	0	0	0
11067020	10	7	1.yes	0.no	0.no	0.no	0.no	0.no	0	0	0	1	0	0	0	0	1	0	0	1	0	1	0	0	0	1	0	0	0	none	mild	0	0	24665	0	0	0	0	0	0	0	0	0	0	1	0	0	0	0
11067020	11	7	1.yes	0.no	0.no	0.no	0.no	0.no	0	0	0	1	0	0	0	0	1	0	0	1	0	1	0	0	0	1	0	0	0	none	none	0	0	24665	0	0	0	0	0	0	0	0	0	0	0	1	0	0	0
11067020	12	7	1.yes	0.no	0.no	0.no	0.no	0.no	0	0	0	1	0	0	0	0	1	0	0	1	0	1	0	0	0	1	0	0	0	none	none	0	0	24665	0	0	0	0	0	0	0	0	0	0	0	0	1	0	0
11067020	13	7	1.yes	0.no	0.no	0.no	0.no	0.no	0	0	0	1	0	0	0	0	1	0	0	1	0	1	0	0	0	1	0	0	0	none	moderate	0	0	24665	0	0	0	0	0	0	0	0	0	0	0	0	0	1	0
11067020	14	7	1.yes	0.no	0.no	0.no	0.no	0.no	0	0	0	1	0	0	0	0	1	0	0	1	0	1	0	0	0	1	0	0	0	none	none	0	0	24665	0	0	0	0	0	0	0	0	0	0	0	0	0	0	1
11067020	15	7	1.yes	0.no	0.no	0.no	0.no	0.no	0	0	0	1	0	0	0	0	1	0	0	1	0	1	0	0	0	1	0	0	0	none	severe	0	0	24665	0	0	0	0	0	0	0	0	0	0	0	0	0	0	0
11067030	1	4	1.yes	1.yes	0.no	0.no	0.no	1.yes	0	0	1	0	0	0	0	0	1	0	0	0	1	1	0	0	0	1	1	0	0	none	none	0	0	32056	0	0	1	0	0	0	0	0	0	0	0	0	0	0	0
11067030	2	4	1.yes	1.yes	0.no	0.no	0.no	1.yes	0	0	1	0	0	0	0	0	1	0	0	0	1	1	0	0	0	1	1	0	0	none	none	0	0	32056	0	0	0	1	0	0	0	0	0	0	0	0	0	0	0
11067030	3	4	1.yes	1.yes	0.no	0.no	0.no	1.yes	0	0	1	0	0	0	0	0	1	0	0	0	1	1	0	0	0	1	1	0	0	none	mild	0	0	32056	0	0	0	0	1	0	0	0	0	0	0	0	0	0	0
11067030	4	4	1.yes	1.yes	0.no	0.no	0.no	1.yes	0	0	1	0	0	0	0	0	1	0	0	0	1	1	0	0	0	1	1	0	0	none	mild	0	0	32056	0	0	0	0	0	1	0	0	0	0	0	0	0	0	0
11067030	5	4	1.yes	1.yes	0.no	0.no	0.no	1.yes	0	0	1	0	0	0	0	0	1	0	0	0	1	1	0	0	0	1	1	0	0	none	severe	0	0	32056	0	0	0	0	0	0	0	0	0	0	0	0	0	0	0
11067030	6	4	1.yes	1.yes	0.no	0.no	0.no	1.yes	0	0	1	0	0	0	0	0	1	0	0	0	1	1	0	0	0	1	1	0	0	none	mild	0	0	32056	0	0	0	0	0	0	1	0	0	0	0	0	0	0	0
11067030	7	4	1.yes	1.yes	0.no	0.no	0.no	1.yes	0	0	1	0	0	0	0	0	1	0	0	0	1	1	0	0	0	1	1	0	0	none	mild	0	0	32056	0	0	0	0	0	0	0	1	0	0	0	0	0	0	0
11067030	8	4	1.yes	1.yes	0.no	0.no	0.no	1.yes	0	0	1	0	0	0	0	0	1	0	0	0	1	1	0	0	0	1	1	0	0	none	severe	0	0	32056	0	0	0	0	0	0	0	0	1	0	0	0	0	0	0
11067030	9	4	1.yes	1.yes	0.no	0.no	0.no	1.yes	0	0	1	0	0	0	0	0	1	0	0	0	1	1	0	0	0	1	1	0	0	none	severe	0	0	32056	0	0	0	0	0	0	0	0	0	1	0	0	0	0	0
11067030	10	4	1.yes	1.yes	0.no	0.no	0.no	1.yes	0	0	1	0	0	0	0	0	1	0	0	0	1	1	0	0	0	1	1	0	0	none	moderate	0	0	32056	0	0	0	0	0	0	0	0	0	0	1	0	0	0	0
11067030	11	4	1.yes	1.yes	0.no	0.no	0.no	1.yes	0	0	1	0	0	0	0	0	1	0	0	0	1	1	0	0	0	1	1	0	0	none	none	0	0	32056	0	0	0	0	0	0	0	0	0	0	0	1	0	0	0
11067030	12	4	1.yes	1.yes	0.no	0.no	0.no	1.yes	0	0	1	0	0	0	0	0	1	0	0	0	1	1	0	0	0	1	1	0	0	none	severe	0	0	32056	0	0	0	0	0	0	0	0	0	0	0	0	1	0	0
11067030	13	4	1.yes	1.yes	0.no	0.no	0.no	1.yes	0	0	1	0	0	0	0	0	1	0	0	0	1	1	0	0	0	1	1	0	0	none	severe	0	0	32056	0	0	0	0	0	0	0	0	0	0	0	0	0	1	0
11067030	14	4	1.yes	1.yes	0.no	0.no	0.no	1.yes	0	0	1	0	0	0	0	0	1	0	0	0	1	1	0	0	0	1	1	0	0	none	moderate	0	0	32056	0	0	0	0	0	0	0	0	0	0	0	0	0	0	1
11067030	15	4	1.yes	1.yes	0.no	0.no	0.no	1.yes	0	0	1	0	0	0	0	0	1	0	0	0	1	1	0	0	0	1	1	0	0	none	severe	0	0	32056	0	0	0	0	0	0	0	0	0	0	0	0	0	0	0
11071010	1	0	1.yes	0.no	0.no	0.no	0.no	0.no	0	0	0	1	0	0	0	0	0	0	1	1	0	0	1	0	0	1	1	0	0	moderate	none	0	1	17363	0	0	1	0	0	0	0	0	0	0	0	0	0	0	0
11071010	2	0	1.yes	0.no	0.no	0.no	0.no	0.no	0	0	0	1	0	0	0	0	0	0	1	1	0	0	1	0	0	1	1	0	0	moderate	none	0	1	17363	0	0	0	1	0	0	0	0	0	0	0	0	0	0	0
11071010	3	0	1.yes	0.no	0.no	0.no	0.no	0.no	0	0	0	1	0	0	0	0	0	0	1	1	0	0	1	0	0	1	1	0	0	moderate	none	0	1	17363	0	0	0	0	1	0	0	0	0	0	0	0	0	0	0
11071010	4	0	1.yes	0.no	0.no	0.no	0.no	0.no	0	0	0	1	0	0	0	0	0	0	1	1	0	0	1	0	0	1	1	0	0	moderate	none	0	1	17363	0	0	0	0	0	1	0	0	0	0	0	0	0	0	0
11071010	5	0	1.yes	0.no	0.no	0.no	0.no	0.no	0	0	0	1	0	0	0	0	0	0	1	1	0	0	1	0	0	1	1	0	0	moderate	none	0	1	17363	0	0	0	0	0	0	0	0	0	0	0	0	0	0	0
11071010	6	0	1.yes	0.no	0.no	0.no	0.no	0.no	0	0	0	1	0	0	0	0	0	0	1	1	0	0	1	0	0	1	1	0	0	moderate	moderate	0	1	17363	0	0	0	0	0	0	1	0	0	0	0	0	0	0	0
11071010	7	0	1.yes	0.no	0.no	0.no	0.no	0.no	0	0	0	1	0	0	0	0	0	0	1	1	0	0	1	0	0	1	1	0	0	moderate	severe	0	1	17363	0	0	0	0	0	0	0	1	0	0	0	0	0	0	0
11071010	8	0	1.yes	0.no	0.no	0.no	0.no	0.no	0	0	0	1	0	0	0	0	0	0	1	1	0	0	1	0	0	1	1	0	0	moderate	extreme	0	1	17363	0	0	0	0	0	0	0	0	1	0	0	0	0	0	0
11071010	9	0	1.yes	0.no	0.no	0.no	0.no	0.no	0	0	0	1	0	0	0	0	0	0	1	1	0	0	1	0	0	1	1	0	0	moderate	extreme	0	1	17363	0	0	0	0	0	0	0	0	0	1	0	0	0	0	0
11071010	10	0	1.yes	0.no	0.no	0.no	0.no	0.no	0	0	0	1	0	0	0	0	0	0	1	1	0	0	1	0	0	1	1	0	0	moderate	severe	0	1	17363	0	0	0	0	0	0	0	0	0	0	1	0	0	0	0
11071010	11	0	1.yes	0.no	0.no	0.no	0.no	0.no	0	0	0	1	0	0	0	0	0	0	1	1	0	0	1	0	0	1	1	0	0	moderate	none	0	1	17363	0	0	0	0	0	0	0	0	0	0	0	1	0	0	0
11071010	12	0	1.yes	0.no	0.no	0.no	0.no	0.no	0	0	0	1	0	0	0	0	0	0	1	1	0	0	1	0	0	1	1	0	0	moderate	moderate	0	1	17363	0	0	0	0	0	0	0	0	0	0	0	0	1	0	0
11071010	13	0	1.yes	0.no	0.no	0.no	0.no	0.no	0	0	0	1	0	0	0	0	0	0	1	1	0	0	1	0	0	1	1	0	0	moderate	extreme	0	1	17363	0	0	0	0	0	0	0	0	0	0	0	0	0	1	0
11071010	14	0	1.yes	0.no	0.no	0.no	0.no	0.no	0	0	0	1	0	0	0	0	0	0	1	1	0	0	1	0	0	1	1	0	0	moderate	moderate	0	1	17363	0	0	0	0	0	0	0	0	0	0	0	0	0	0	1
11071010	15	0	1.yes	0.no	0.no	0.no	0.no	0.no	0	0	0	1	0	0	0	0	0	0	1	1	0	0	1	0	0	1	1	0	0	moderate	extreme	0	1	17363	0	0	0	0	0	0	0	0	0	0	0	0	0	0	0
11179010	1	0	0.no	0.no	0.no	0.no	0.no	1.yes	0	0	1	0	0	0	0	0	0	1	0	1	0	0	0	0	1	1	0	1	0	none	none	0	0	9599	0	0	1	0	0	0	0	0	0	0	0	0	0	0	0
11179010	2	0	0.no	0.no	0.no	0.no	0.no	1.yes	0	0	1	0	0	0	0	0	0	1	0	1	0	0	0	0	1	1	0	1	0	none	none	0	0	9599	0	0	0	1	0	0	0	0	0	0	0	0	0	0	0
11179010	3	0	0.no	0.no	0.no	0.no	0.no	1.yes	0	0	1	0	0	0	0	0	0	1	0	1	0	0	0	0	1	1	0	1	0	none	mild	0	0	9599	0	0	0	0	1	0	0	0	0	0	0	0	0	0	0
11179010	4	0	0.no	0.no	0.no	0.no	0.no	1.yes	0	0	1	0	0	0	0	0	0	1	0	1	0	0	0	0	1	1	0	1	0	none	mild	0	0	9599	0	0	0	0	0	1	0	0	0	0	0	0	0	0	0
11179010	5	0	0.no	0.no	0.no	0.no	0.no	1.yes	0	0	1	0	0	0	0	0	0	1	0	1	0	0	0	0	1	1	0	1	0	none	severe	0	0	9599	0	0	0	0	0	0	0	0	0	0	0	0	0	0	0
11179010	6	0	0.no	0.no	0.no	0.no	0.no	1.yes	0	0	1	0	0	0	0	0	0	1	0	1	0	0	0	0	1	1	0	1	0	none	mild	0	0	9599	0	0	0	0	0	0	1	0	0	0	0	0	0	0	0
11179010	7	0	0.no	0.no	0.no	0.no	0.no	1.yes	0	0	1	0	0	0	0	0	0	1	0	1	0	0	0	0	1	1	0	1	0	none	mild	0	0	9599	0	0	0	0	0	0	0	1	0	0	0	0	0	0	0
11179010	8	0	0.no	0.no	0.no	0.no	0.no	1.yes	0	0	1	0	0	0	0	0	0	1	0	1	0	0	0	0	1	1	0	1	0	none	moderate	0	0	9599	0	0	0	0	0	0	0	0	1	0	0	0	0	0	0
11179010	9	0	0.no	0.no	0.no	0.no	0.no	1.yes	0	0	1	0	0	0	0	0	0	1	0	1	0	0	0	0	1	1	0	1	0	none	extreme	0	0	9599	0	0	0	0	0	0	0	0	0	1	0	0	0	0	0
11179010	10	0	0.no	0.no	0.no	0.no	0.no	1.yes	0	0	1	0	0	0	0	0	0	1	0	1	0	0	0	0	1	1	0	1	0	none	extreme	0	0	9599	0	0	0	0	0	0	0	0	0	0	1	0	0	0	0
11179010	11	0	0.no	0.no	0.no	0.no	0.no	1.yes	0	0	1	0	0	0	0	0	0	1	0	1	0	0	0	0	1	1	0	1	0	none	none	0	0	9599	0	0	0	0	0	0	0	0	0	0	0	1	0	0	0
11179010	12	0	0.no	0.no	0.no	0.no	0.no	1.yes	0	0	1	0	0	0	0	0	0	1	0	1	0	0	0	0	1	1	0	1	0	none	mild	0	0	9599	0	0	0	0	0	0	0	0	0	0	0	0	1	0	0
11179010	13	0	0.no	0.no	0.no	0.no	0.no	1.yes	0	0	1	0	0	0	0	0	0	1	0	1	0	0	0	0	1	1	0	1	0	none	mild	0	0	9599	0	0	0	0	0	0	0	0	0	0	0	0	0	1	0
11179010	14	0	0.no	0.no	0.no	0.no	0.no	1.yes	0	0	1	0	0	0	0	0	0	1	0	1	0	0	0	0	1	1	0	1	0	none	moderate	0	0	9599	0	0	0	0	0	0	0	0	0	0	0	0	0	0	1
11179010	15	0	0.no	0.no	0.no	0.no	0.no	1.yes	0	0	1	0	0	0	0	0	0	1	0	1	0	0	0	0	1	1	0	1	0	none	severe	0	0	9599	0	0	0	0	0	0	0	0	0	0	0	0	0	0	0
11179020	1	0	1.yes	0.no	0.no	0.no	0.no	1.yes	0	1	0	0	0	0	0	0	0	1	0	0	1	0	0	0	1	1	0	0	0	none	mild	0	0	11982	0	0	1	0	0	0	0	0	0	0	0	0	0	0	0
11179020	2	0	1.yes	0.no	0.no	0.no	0.no	1.yes	0	1	0	0	0	0	0	0	0	1	0	0	1	0	0	0	1	1	0	0	0	none	none	0	0	11982	0	0	0	1	0	0	0	0	0	0	0	0	0	0	0
11179020	3	0	1.yes	0.no	0.no	0.no	0.no	1.yes	0	1	0	0	0	0	0	0	0	1	0	0	1	0	0	0	1	1	0	0	0	none	severe	0	0	11982	0	0	0	0	1	0	0	0	0	0	0	0	0	0	0
11179020	4	0	1.yes	0.no	0.no	0.no	0.no	1.yes	0	1	0	0	0	0	0	0	0	1	0	0	1	0	0	0	1	1	0	0	0	none	severe	0	0	11982	0	0	0	0	0	1	0	0	0	0	0	0	0	0	0
11179020	5	0	1.yes	0.no	0.no	0.no	0.no	1.yes	0	1	0	0	0	0	0	0	0	1	0	0	1	0	0	0	1	1	0	0	0	none	extreme	0	0	11982	0	0	0	0	0	0	0	0	0	0	0	0	0	0	0
11179020	6	0	1.yes	0.no	0.no	0.no	0.no	1.yes	0	1	0	0	0	0	0	0	0	1	0	0	1	0	0	0	1	1	0	0	0	none	mild	0	0	11982	0	0	0	0	0	0	1	0	0	0	0	0	0	0	0
11179020	7	0	1.yes	0.no	0.no	0.no	0.no	1.yes	0	1	0	0	0	0	0	0	0	1	0	0	1	0	0	0	1	1	0	0	0	none	mild	0	0	11982	0	0	0	0	0	0	0	1	0	0	0	0	0	0	0
11179020	8	0	1.yes	0.no	0.no	0.no	0.no	1.yes	0	1	0	0	0	0	0	0	0	1	0	0	1	0	0	0	1	1	0	0	0	none	severe	0	0	11982	0	0	0	0	0	0	0	0	1	0	0	0	0	0	0
11179020	9	0	1.yes	0.no	0.no	0.no	0.no	1.yes	0	1	0	0	0	0	0	0	0	1	0	0	1	0	0	0	1	1	0	0	0	none	severe	0	0	11982	0	0	0	0	0	0	0	0	0	1	0	0	0	0	0
11179020	10	0	1.yes	0.no	0.no	0.no	0.no	1.yes	0	1	0	0	0	0	0	0	0	1	0	0	1	0	0	0	1	1	0	0	0	none	moderate	0	0	11982	0	0	0	0	0	0	0	0	0	0	1	0	0	0	0
11179020	11	0	1.yes	0.no	0.no	0.no	0.no	1.yes	0	1	0	0	0	0	0	0	0	1	0	0	1	0	0	0	1	1	0	0	0	none	none	0	0	11982	0	0	0	0	0	0	0	0	0	0	0	1	0	0	0
11179020	12	0	1.yes	0.no	0.no	0.no	0.no	1.yes	0	1	0	0	0	0	0	0	0	1	0	0	1	0	0	0	1	1	0	0	0	none	severe	0	0	11982	0	0	0	0	0	0	0	0	0	0	0	0	1	0	0
11179020	13	0	1.yes	0.no	0.no	0.no	0.no	1.yes	0	1	0	0	0	0	0	0	0	1	0	0	1	0	0	0	1	1	0	0	0	none	severe	0	0	11982	0	0	0	0	0	0	0	0	0	0	0	0	0	1	0
11179020	14	0	1.yes	0.no	0.no	0.no	0.no	1.yes	0	1	0	0	0	0	0	0	0	1	0	0	1	0	0	0	1	1	0	0	0	none	moderate	0	0	11982	0	0	0	0	0	0	0	0	0	0	0	0	0	0	1
11179020	15	0	1.yes	0.no	0.no	0.no	0.no	1.yes	0	1	0	0	0	0	0	0	0	1	0	0	1	0	0	0	1	1	0	0	0	none	extreme	0	0	11982	0	0	0	0	0	0	0	0	0	0	0	0	0	0	0
11248010	1	1	0.no	0.no	1.yes	0.no	0.no	1.yes	1	0	1	0	0	0	0	0	1	0	0	1	0	0	1	0	0	0	1	0	0	moderate	moderate	0	0	12564	0	0	1	0	0	0	0	0	0	0	0	0	0	0	0
11248010	2	1	0.no	0.no	1.yes	0.no	0.no	1.yes	1	0	1	0	0	0	0	0	1	0	0	1	0	0	1	0	0	0	1	0	0	moderate	none	0	0	12564	0	0	0	1	0	0	0	0	0	0	0	0	0	0	0
11248010	3	1	0.no	0.no	1.yes	0.no	0.no	1.yes	1	0	1	0	0	0	0	0	1	0	0	1	0	0	1	0	0	0	1	0	0	moderate	extreme	0	0	12564	0	0	0	0	1	0	0	0	0	0	0	0	0	0	0
11248010	4	1	0.no	0.no	1.yes	0.no	0.no	1.yes	1	0	1	0	0	0	0	0	1	0	0	1	0	0	1	0	0	0	1	0	0	moderate	extreme	0	0	12564	0	0	0	0	0	1	0	0	0	0	0	0	0	0	0
11248010	5	1	0.no	0.no	1.yes	0.no	0.no	1.yes	1	0	1	0	0	0	0	0	1	0	0	1	0	0	1	0	0	0	1	0	0	moderate	extreme	0	0	12564	0	0	0	0	0	0	0	0	0	0	0	0	0	0	0
11248010	6	1	0.no	0.no	1.yes	0.no	0.no	1.yes	1	0	1	0	0	0	0	0	1	0	0	1	0	0	1	0	0	0	1	0	0	moderate	severe	0	0	12564	0	0	0	0	0	0	1	0	0	0	0	0	0	0	0
11248010	7	1	0.no	0.no	1.yes	0.no	0.no	1.yes	1	0	1	0	0	0	0	0	1	0	0	1	0	0	1	0	0	0	1	0	0	moderate	mild	0	0	12564	0	0	0	0	0	0	0	1	0	0	0	0	0	0	0
11248010	8	1	0.no	0.no	1.yes	0.no	0.no	1.yes	1	0	1	0	0	0	0	0	1	0	0	1	0	0	1	0	0	0	1	0	0	moderate	extreme	0	0	12564	0	0	0	0	0	0	0	0	1	0	0	0	0	0	0
11248010	9	1	0.no	0.no	1.yes	0.no	0.no	1.yes	1	0	1	0	0	0	0	0	1	0	0	1	0	0	1	0	0	0	1	0	0	moderate	extreme	0	0	12564	0	0	0	0	0	0	0	0	0	1	0	0	0	0	0
11248010	10	1	0.no	0.no	1.yes	0.no	0.no	1.yes	1	0	1	0	0	0	0	0	1	0	0	1	0	0	1	0	0	0	1	0	0	moderate	extreme	0	0	12564	0	0	0	0	0	0	0	0	0	0	1	0	0	0	0
11248010	11	1	0.no	0.no	1.yes	0.no	0.no	1.yes	1	0	1	0	0	0	0	0	1	0	0	1	0	0	1	0	0	0	1	0	0	moderate	none	0	0	12564	0	0	0	0	0	0	0	0	0	0	0	1	0	0	0
11248010	12	1	0.no	0.no	1.yes	0.no	0.no	1.yes	1	0	1	0	0	0	0	0	1	0	0	1	0	0	1	0	0	0	1	0	0	moderate	extreme	0	0	12564	0	0	0	0	0	0	0	0	0	0	0	0	1	0	0
11248010	13	1	0.no	0.no	1.yes	0.no	0.no	1.yes	1	0	1	0	0	0	0	0	1	0	0	1	0	0	1	0	0	0	1	0	0	moderate	extreme	0	0	12564	0	0	0	0	0	0	0	0	0	0	0	0	0	1	0
11248010	14	1	0.no	0.no	1.yes	0.no	0.no	1.yes	1	0	1	0	0	0	0	0	1	0	0	1	0	0	1	0	0	0	1	0	0	moderate	mild	0	0	12564	0	0	0	0	0	0	0	0	0	0	0	0	0	0	1
11248010	15	1	0.no	0.no	1.yes	0.no	0.no	1.yes	1	0	1	0	0	0	0	0	1	0	0	1	0	0	1	0	0	0	1	0	0	moderate	extreme	0	0	12564	0	0	0	0	0	0	0	0	0	0	0	0	0	0	0
11253010	1	0	1.yes	1.yes	0.no	0.no	0.no	1.yes	0	1	0	0	0	0	0	0	1	0	0	1	0	0	1	0	0	0	1	0	0	moderate	mild	0	0	11307	0	0	1	0	0	0	0	0	0	0	0	0	0	0	0
11253010	2	0	1.yes	1.yes	0.no	0.no	0.no	1.yes	0	1	0	0	0	0	0	0	1	0	0	1	0	0	1	0	0	0	1	0	0	moderate	none	0	0	11307	0	0	0	1	0	0	0	0	0	0	0	0	0	0	0
11253010	3	0	1.yes	1.yes	0.no	0.no	0.no	1.yes	0	1	0	0	0	0	0	0	1	0	0	1	0	0	1	0	0	0	1	0	0	moderate	mild	0	0	11307	0	0	0	0	1	0	0	0	0	0	0	0	0	0	0
11253010	4	0	1.yes	1.yes	0.no	0.no	0.no	1.yes	0	1	0	0	0	0	0	0	1	0	0	1	0	0	1	0	0	0	1	0	0	moderate	mild	0	0	11307	0	0	0	0	0	1	0	0	0	0	0	0	0	0	0
11253010	5	0	1.yes	1.yes	0.no	0.no	0.no	1.yes	0	1	0	0	0	0	0	0	1	0	0	1	0	0	1	0	0	0	1	0	0	moderate	severe	0	0	11307	0	0	0	0	0	0	0	0	0	0	0	0	0	0	0
11253010	6	0	1.yes	1.yes	0.no	0.no	0.no	1.yes	0	1	0	0	0	0	0	0	1	0	0	1	0	0	1	0	0	0	1	0	0	moderate	mild	0	0	11307	0	0	0	0	0	0	1	0	0	0	0	0	0	0	0
11253010	7	0	1.yes	1.yes	0.no	0.no	0.no	1.yes	0	1	0	0	0	0	0	0	1	0	0	1	0	0	1	0	0	0	1	0	0	moderate	moderate	0	0	11307	0	0	0	0	0	0	0	1	0	0	0	0	0	0	0
11253010	8	0	1.yes	1.yes	0.no	0.no	0.no	1.yes	0	1	0	0	0	0	0	0	1	0	0	1	0	0	1	0	0	0	1	0	0	moderate	severe	0	0	11307	0	0	0	0	0	0	0	0	1	0	0	0	0	0	0
11253010	9	0	1.yes	1.yes	0.no	0.no	0.no	1.yes	0	1	0	0	0	0	0	0	1	0	0	1	0	0	1	0	0	0	1	0	0	moderate	extreme	0	0	11307	0	0	0	0	0	0	0	0	0	1	0	0	0	0	0
11253010	10	0	1.yes	1.yes	0.no	0.no	0.no	1.yes	0	1	0	0	0	0	0	0	1	0	0	1	0	0	1	0	0	0	1	0	0	moderate	extreme	0	0	11307	0	0	0	0	0	0	0	0	0	0	1	0	0	0	0
11253010	11	0	1.yes	1.yes	0.no	0.no	0.no	1.yes	0	1	0	0	0	0	0	0	1	0	0	1	0	0	1	0	0	0	1	0	0	moderate	none	0	0	11307	0	0	0	0	0	0	0	0	0	0	0	1	0	0	0
11253010	12	0	1.yes	1.yes	0.no	0.no	0.no	1.yes	0	1	0	0	0	0	0	0	1	0	0	1	0	0	1	0	0	0	1	0	0	moderate	severe	0	0	11307	0	0	0	0	0	0	0	0	0	0	0	0	1	0	0
11253010	13	0	1.yes	1.yes	0.no	0.no	0.no	1.yes	0	1	0	0	0	0	0	0	1	0	0	1	0	0	1	0	0	0	1	0	0	moderate	extreme	0	0	11307	0	0	0	0	0	0	0	0	0	0	0	0	0	1	0
11253010	14	0	1.yes	1.yes	0.no	0.no	0.no	1.yes	0	1	0	0	0	0	0	0	1	0	0	1	0	0	1	0	0	0	1	0	0	moderate	moderate	0	0	11307	0	0	0	0	0	0	0	0	0	0	0	0	0	0	1
11253010	15	0	1.yes	1.yes	0.no	0.no	0.no	1.yes	0	1	0	0	0	0	0	0	1	0	0	1	0	0	1	0	0	0	1	0	0	moderate	extreme	0	0	11307	0	0	0	0	0	0	0	0	0	0	0	0	0	0	0
11256010	1	1	0.no	0.no	0.no	0.no	1.yes	1.yes	0	0	0	1	0	0	0	0	1	0	0	0	1	1	0	0	0	1	0	0	0	none	mild	0	0	15344	0	0	1	0	0	0	0	0	0	0	0	0	0	0	0
11256010	2	1	0.no	0.no	0.no	0.no	1.yes	1.yes	0	0	0	1	0	0	0	0	1	0	0	0	1	1	0	0	0	1	0	0	0	none	none	0	0	15344	0	0	0	1	0	0	0	0	0	0	0	0	0	0	0
11256010	3	1	0.no	0.no	0.no	0.no	1.yes	1.yes	0	0	0	1	0	0	0	0	1	0	0	0	1	1	0	0	0	1	0	0	0	none	none	0	0	15344	0	0	0	0	1	0	0	0	0	0	0	0	0	0	0
11256010	4	1	0.no	0.no	0.no	0.no	1.yes	1.yes	0	0	0	1	0	0	0	0	1	0	0	0	1	1	0	0	0	1	0	0	0	none	mild	0	0	15344	0	0	0	0	0	1	0	0	0	0	0	0	0	0	0
11256010	5	1	0.no	0.no	0.no	0.no	1.yes	1.yes	0	0	0	1	0	0	0	0	1	0	0	0	1	1	0	0	0	1	0	0	0	none	moderate	0	0	15344	0	0	0	0	0	0	0	0	0	0	0	0	0	0	0
11256010	6	1	0.no	0.no	0.no	0.no	1.yes	1.yes	0	0	0	1	0	0	0	0	1	0	0	0	1	1	0	0	0	1	0	0	0	none	mild	0	0	15344	0	0	0	0	0	0	1	0	0	0	0	0	0	0	0
11256010	7	1	0.no	0.no	0.no	0.no	1.yes	1.yes	0	0	0	1	0	0	0	0	1	0	0	0	1	1	0	0	0	1	0	0	0	none	none	0	0	15344	0	0	0	0	0	0	0	1	0	0	0	0	0	0	0
11256010	8	1	0.no	0.no	0.no	0.no	1.yes	1.yes	0	0	0	1	0	0	0	0	1	0	0	0	1	1	0	0	0	1	0	0	0	none	extreme	0	0	15344	0	0	0	0	0	0	0	0	1	0	0	0	0	0	0
11256010	9	1	0.no	0.no	0.no	0.no	1.yes	1.yes	0	0	0	1	0	0	0	0	1	0	0	0	1	1	0	0	0	1	0	0	0	none	severe	0	0	15344	0	0	0	0	0	0	0	0	0	1	0	0	0	0	0
11256010	10	1	0.no	0.no	0.no	0.no	1.yes	1.yes	0	0	0	1	0	0	0	0	1	0	0	0	1	1	0	0	0	1	0	0	0	none	moderate	0	0	15344	0	0	0	0	0	0	0	0	0	0	1	0	0	0	0
11256010	11	1	0.no	0.no	0.no	0.no	1.yes	1.yes	0	0	0	1	0	0	0	0	1	0	0	0	1	1	0	0	0	1	0	0	0	none	none	0	0	15344	0	0	0	0	0	0	0	0	0	0	0	1	0	0	0
11256010	12	1	0.no	0.no	0.no	0.no	1.yes	1.yes	0	0	0	1	0	0	0	0	1	0	0	0	1	1	0	0	0	1	0	0	0	none	mild	0	0	15344	0	0	0	0	0	0	0	0	0	0	0	0	1	0	0
11256010	13	1	0.no	0.no	0.no	0.no	1.yes	1.yes	0	0	0	1	0	0	0	0	1	0	0	0	1	1	0	0	0	1	0	0	0	none	severe	0	0	15344	0	0	0	0	0	0	0	0	0	0	0	0	0	1	0
11256010	14	1	0.no	0.no	0.no	0.no	1.yes	1.yes	0	0	0	1	0	0	0	0	1	0	0	0	1	1	0	0	0	1	0	0	0	none	moderate	0	0	15344	0	0	0	0	0	0	0	0	0	0	0	0	0	0	1
11256010	15	1	0.no	0.no	0.no	0.no	1.yes	1.yes	0	0	0	1	0	0	0	0	1	0	0	0	1	1	0	0	0	1	0	0	0	none	severe	0	0	15344	0	0	0	0	0	0	0	0	0	0	0	0	0	0	0
11256040	1	6	1.yes	0.no	1.yes	1.yes	1.yes	1.yes	2	1	0	0	0	0	0	1	0	0	0	1	0	0	0	1	0	1	1	0	0	moderate	extreme	0	0	15100	0	0	1	0	0	0	0	0	0	0	0	0	0	0	0
11256040	3	6	1.yes	0.no	1.yes	1.yes	1.yes	1.yes	2	1	0	0	0	0	0	1	0	0	0	1	0	0	0	1	0	1	1	0	0	moderate	severe	0	0	15100	0	0	0	0	1	0	0	0	0	0	0	0	0	0	0
11256040	4	6	1.yes	0.no	1.yes	1.yes	1.yes	1.yes	2	1	0	0	0	0	0	1	0	0	0	1	0	0	0	1	0	1	1	0	0	moderate	mild	0	0	15100	0	0	0	0	0	1	0	0	0	0	0	0	0	0	0
11256040	5	6	1.yes	0.no	1.yes	1.yes	1.yes	1.yes	2	1	0	0	0	0	0	1	0	0	0	1	0	0	0	1	0	1	1	0	0	moderate	severe	0	0	15100	0	0	0	0	0	0	0	0	0	0	0	0	0	0	0
11256040	6	6	1.yes	0.no	1.yes	1.yes	1.yes	1.yes	2	1	0	0	0	0	0	1	0	0	0	1	0	0	0	1	0	1	1	0	0	moderate	extreme	0	0	15100	0	0	0	0	0	0	1	0	0	0	0	0	0	0	0
11256040	7	6	1.yes	0.no	1.yes	1.yes	1.yes	1.yes	2	1	0	0	0	0	0	1	0	0	0	1	0	0	0	1	0	1	1	0	0	moderate	mild	0	0	15100	0	0	0	0	0	0	0	1	0	0	0	0	0	0	0
11256040	8	6	1.yes	0.no	1.yes	1.yes	1.yes	1.yes	2	1	0	0	0	0	0	1	0	0	0	1	0	0	0	1	0	1	1	0	0	moderate	severe	0	0	15100	0	0	0	0	0	0	0	0	1	0	0	0	0	0	0
11256040	9	6	1.yes	0.no	1.yes	1.yes	1.yes	1.yes	2	1	0	0	0	0	0	1	0	0	0	1	0	0	0	1	0	1	1	0	0	moderate	extreme	0	0	15100	0	0	0	0	0	0	0	0	0	1	0	0	0	0	0
11256040	10	6	1.yes	0.no	1.yes	1.yes	1.yes	1.yes	2	1	0	0	0	0	0	1	0	0	0	1	0	0	0	1	0	1	1	0	0	moderate	moderate	0	0	15100	0	0	0	0	0	0	0	0	0	0	1	0	0	0	0
11256040	11	6	1.yes	0.no	1.yes	1.yes	1.yes	1.yes	2	1	0	0	0	0	0	1	0	0	0	1	0	0	0	1	0	1	1	0	0	moderate	none	0	0	15100	0	0	0	0	0	0	0	0	0	0	0	1	0	0	0
11256040	12	6	1.yes	0.no	1.yes	1.yes	1.yes	1.yes	2	1	0	0	0	0	0	1	0	0	0	1	0	0	0	1	0	1	1	0	0	moderate	moderate	0	0	15100	0	0	0	0	0	0	0	0	0	0	0	0	1	0	0
11256040	13	6	1.yes	0.no	1.yes	1.yes	1.yes	1.yes	2	1	0	0	0	0	0	1	0	0	0	1	0	0	0	1	0	1	1	0	0	moderate	severe	0	0	15100	0	0	0	0	0	0	0	0	0	0	0	0	0	1	0
11256040	14	6	1.yes	0.no	1.yes	1.yes	1.yes	1.yes	2	1	0	0	0	0	0	1	0	0	0	1	0	0	0	1	0	1	1	0	0	moderate	severe	0	0	15100	0	0	0	0	0	0	0	0	0	0	0	0	0	0	1
11256040	15	6	1.yes	0.no	1.yes	1.yes	1.yes	1.yes	2	1	0	0	0	0	0	1	0	0	0	1	0	0	0	1	0	1	1	0	0	moderate	mild	0	0	15100	0	0	0	0	0	0	0	0	0	0	0	0	0	0	0
11277010	1	1	0.no	0.no	0.no	0.no	0.no	0.no	0	1	0	0	0	0	0	0	0	0	1	1	0	0	0	0	1	0	0	0	0	moderate	moderate	0	0	11194	1	0	1	0	0	0	0	0	0	0	0	0	0	0	0
11277010	2	1	0.no	0.no	0.no	0.no	0.no	0.no	0	1	0	0	0	0	0	0	0	0	1	1	0	0	0	0	1	0	0	0	0	moderate	severe	0	0	11194	1	0	0	1	0	0	0	0	0	0	0	0	0	0	0
11277010	3	1	0.no	0.no	0.no	0.no	0.no	0.no	0	1	0	0	0	0	0	0	0	0	1	1	0	0	0	0	1	0	0	0	0	moderate	mild	0	0	11194	1	0	0	0	1	0	0	0	0	0	0	0	0	0	0
11277010	4	1	0.no	0.no	0.no	0.no	0.no	0.no	0	1	0	0	0	0	0	0	0	0	1	1	0	0	0	0	1	0	0	0	0	moderate	moderate	0	0	11194	1	0	0	0	0	1	0	0	0	0	0	0	0	0	0
11277010	5	1	0.no	0.no	0.no	0.no	0.no	0.no	0	1	0	0	0	0	0	0	0	0	1	1	0	0	0	0	1	0	0	0	0	moderate	extreme	0	0	11194	1	0	0	0	0	0	0	0	0	0	0	0	0	0	0
11277010	6	1	0.no	0.no	0.no	0.no	0.no	0.no	0	1	0	0	0	0	0	0	0	0	1	1	0	0	0	0	1	0	0	0	0	moderate	moderate	0	0	11194	1	0	0	0	0	0	1	0	0	0	0	0	0	0	0
11277010	7	1	0.no	0.no	0.no	0.no	0.no	0.no	0	1	0	0	0	0	0	0	0	0	1	1	0	0	0	0	1	0	0	0	0	moderate	mild	0	0	11194	1	0	0	0	0	0	0	1	0	0	0	0	0	0	0
11277010	8	1	0.no	0.no	0.no	0.no	0.no	0.no	0	1	0	0	0	0	0	0	0	0	1	1	0	0	0	0	1	0	0	0	0	moderate	extreme	0	0	11194	1	0	0	0	0	0	0	0	1	0	0	0	0	0	0
11277010	9	1	0.no	0.no	0.no	0.no	0.no	0.no	0	1	0	0	0	0	0	0	0	0	1	1	0	0	0	0	1	0	0	0	0	moderate	moderate	0	0	11194	1	0	0	0	0	0	0	0	0	1	0	0	0	0	0
11277010	10	1	0.no	0.no	0.no	0.no	0.no	0.no	0	1	0	0	0	0	0	0	0	0	1	1	0	0	0	0	1	0	0	0	0	moderate	mild	0	0	11194	1	0	0	0	0	0	0	0	0	0	1	0	0	0	0
11277010	11	1	0.no	0.no	0.no	0.no	0.no	0.no	0	1	0	0	0	0	0	0	0	0	1	1	0	0	0	0	1	0	0	0	0	moderate	moderate	0	0	11194	1	0	0	0	0	0	0	0	0	0	0	1	0	0	0
11277010	12	1	0.no	0.no	0.no	0.no	0.no	0.no	0	1	0	0	0	0	0	0	0	0	1	1	0	0	0	0	1	0	0	0	0	moderate	extreme	0	0	11194	1	0	0	0	0	0	0	0	0	0	0	0	1	0	0
11277010	13	1	0.no	0.no	0.no	0.no	0.no	0.no	0	1	0	0	0	0	0	0	0	0	1	1	0	0	0	0	1	0	0	0	0	moderate	mild	0	0	11194	1	0	0	0	0	0	0	0	0	0	0	0	0	1	0
11277010	14	1	0.no	0.no	0.no	0.no	0.no	0.no	0	1	0	0	0	0	0	0	0	0	1	1	0	0	0	0	1	0	0	0	0	moderate	extreme	0	0	11194	1	0	0	0	0	0	0	0	0	0	0	0	0	0	1
11277010	15	1	0.no	0.no	0.no	0.no	0.no	0.no	0	1	0	0	0	0	0	0	0	0	1	1	0	0	0	0	1	0	0	0	0	moderate	moderate	0	0	11194	1	0	0	0	0	0	0	0	0	0	0	0	0	0	0
11332020	1	1	1.yes	0.no	0.no	0.no	0.no	1.yes	0	1	0	0	0	0	0	0	1	0	0	1	0	1	0	0	0	1	1	0	1	mild	mild	0	1	18752	0	0	1	0	0	0	0	0	0	0	0	0	0	0	0
11332020	2	1	1.yes	0.no	0.no	0.no	0.no	1.yes	0	1	0	0	0	0	0	0	1	0	0	1	0	1	0	0	0	1	1	0	1	mild	none	0	1	18752	0	0	0	1	0	0	0	0	0	0	0	0	0	0	0
11332020	3	1	1.yes	0.no	0.no	0.no	0.no	1.yes	0	1	0	0	0	0	0	0	1	0	0	1	0	1	0	0	0	1	1	0	1	mild	mild	0	1	18752	0	0	0	0	1	0	0	0	0	0	0	0	0	0	0
11332020	4	1	1.yes	0.no	0.no	0.no	0.no	1.yes	0	1	0	0	0	0	0	0	1	0	0	1	0	1	0	0	0	1	1	0	1	mild	mild	0	1	18752	0	0	0	0	0	1	0	0	0	0	0	0	0	0	0
11332020	5	1	1.yes	0.no	0.no	0.no	0.no	1.yes	0	1	0	0	0	0	0	0	1	0	0	1	0	1	0	0	0	1	1	0	1	mild	severe	0	1	18752	0	0	0	0	0	0	0	0	0	0	0	0	0	0	0
11332020	6	1	1.yes	0.no	0.no	0.no	0.no	1.yes	0	1	0	0	0	0	0	0	1	0	0	1	0	1	0	0	0	1	1	0	1	mild	mild	0	1	18752	0	0	0	0	0	0	1	0	0	0	0	0	0	0	0
11332020	7	1	1.yes	0.no	0.no	0.no	0.no	1.yes	0	1	0	0	0	0	0	0	1	0	0	1	0	1	0	0	0	1	1	0	1	mild	moderate	0	1	18752	0	0	0	0	0	0	0	1	0	0	0	0	0	0	0
11332020	8	1	1.yes	0.no	0.no	0.no	0.no	1.yes	0	1	0	0	0	0	0	0	1	0	0	1	0	1	0	0	0	1	1	0	1	mild	severe	0	1	18752	0	0	0	0	0	0	0	0	1	0	0	0	0	0	0
11332020	9	1	1.yes	0.no	0.no	0.no	0.no	1.yes	0	1	0	0	0	0	0	0	1	0	0	1	0	1	0	0	0	1	1	0	1	mild	extreme	0	1	18752	0	0	0	0	0	0	0	0	0	1	0	0	0	0	0
11332020	10	1	1.yes	0.no	0.no	0.no	0.no	1.yes	0	1	0	0	0	0	0	0	1	0	0	1	0	1	0	0	0	1	1	0	1	mild	extreme	0	1	18752	0	0	0	0	0	0	0	0	0	0	1	0	0	0	0
11332020	11	1	1.yes	0.no	0.no	0.no	0.no	1.yes	0	1	0	0	0	0	0	0	1	0	0	1	0	1	0	0	0	1	1	0	1	mild	none	0	1	18752	0	0	0	0	0	0	0	0	0	0	0	1	0	0	0
11332020	12	1	1.yes	0.no	0.no	0.no	0.no	1.yes	0	1	0	0	0	0	0	0	1	0	0	1	0	1	0	0	0	1	1	0	1	mild	moderate	0	1	18752	0	0	0	0	0	0	0	0	0	0	0	0	1	0	0
11332020	13	1	1.yes	0.no	0.no	0.no	0.no	1.yes	0	1	0	0	0	0	0	0	1	0	0	1	0	1	0	0	0	1	1	0	1	mild	extreme	0	1	18752	0	0	0	0	0	0	0	0	0	0	0	0	0	1	0
11332020	14	1	1.yes	0.no	0.no	0.no	0.no	1.yes	0	1	0	0	0	0	0	0	1	0	0	1	0	1	0	0	0	1	1	0	1	mild	moderate	0	1	18752	0	0	0	0	0	0	0	0	0	0	0	0	0	0	1
11332020	15	1	1.yes	0.no	0.no	0.no	0.no	1.yes	0	1	0	0	0	0	0	0	1	0	0	1	0	1	0	0	0	1	1	0	1	mild	moderate	0	1	18752	0	0	0	0	0	0	0	0	0	0	0	0	0	0	0
11341010	1	1	1.yes	0.no	0.no	0.no	1.yes	0.no	0	0	1	0	0	0	0	0	1	0	0	1	0	1	0	0	0	0	1	0	0	mild	mild	0	0	14792	0	0	1	0	0	0	0	0	0	0	0	0	0	0	0
11341010	2	1	1.yes	0.no	0.no	0.no	1.yes	0.no	0	0	1	0	0	0	0	0	1	0	0	1	0	1	0	0	0	0	1	0	0	mild	none	0	0	14792	0	0	0	1	0	0	0	0	0	0	0	0	0	0	0
11341010	3	1	1.yes	0.no	0.no	0.no	1.yes	0.no	0	0	1	0	0	0	0	0	1	0	0	1	0	1	0	0	0	0	1	0	0	mild	mild	0	0	14792	0	0	0	0	1	0	0	0	0	0	0	0	0	0	0
11341010	4	1	1.yes	0.no	0.no	0.no	1.yes	0.no	0	0	1	0	0	0	0	0	1	0	0	1	0	1	0	0	0	0	1	0	0	mild	moderate	0	0	14792	0	0	0	0	0	1	0	0	0	0	0	0	0	0	0
11341010	5	1	1.yes	0.no	0.no	0.no	1.yes	0.no	0	0	1	0	0	0	0	0	1	0	0	1	0	1	0	0	0	0	1	0	0	mild	severe	0	0	14792	0	0	0	0	0	0	0	0	0	0	0	0	0	0	0
11341010	6	1	1.yes	0.no	0.no	0.no	1.yes	0.no	0	0	1	0	0	0	0	0	1	0	0	1	0	1	0	0	0	0	1	0	0	mild	mild	0	0	14792	0	0	0	0	0	0	1	0	0	0	0	0	0	0	0
11341010	7	1	1.yes	0.no	0.no	0.no	1.yes	0.no	0	0	1	0	0	0	0	0	1	0	0	1	0	1	0	0	0	0	1	0	0	mild	mild	0	0	14792	0	0	0	0	0	0	0	1	0	0	0	0	0	0	0
11341010	8	1	1.yes	0.no	0.no	0.no	1.yes	0.no	0	0	1	0	0	0	0	0	1	0	0	1	0	1	0	0	0	0	1	0	0	mild	severe	0	0	14792	0	0	0	0	0	0	0	0	1	0	0	0	0	0	0
11341010	9	1	1.yes	0.no	0.no	0.no	1.yes	0.no	0	0	1	0	0	0	0	0	1	0	0	1	0	1	0	0	0	0	1	0	0	mild	severe	0	0	14792	0	0	0	0	0	0	0	0	0	1	0	0	0	0	0
11341010	10	1	1.yes	0.no	0.no	0.no	1.yes	0.no	0	0	1	0	0	0	0	0	1	0	0	1	0	1	0	0	0	0	1	0	0	mild	severe	0	0	14792	0	0	0	0	0	0	0	0	0	0	1	0	0	0	0
11341010	11	1	1.yes	0.no	0.no	0.no	1.yes	0.no	0	0	1	0	0	0	0	0	1	0	0	1	0	1	0	0	0	0	1	0	0	mild	none	0	0	14792	0	0	0	0	0	0	0	0	0	0	0	1	0	0	0
11341010	12	1	1.yes	0.no	0.no	0.no	1.yes	0.no	0	0	1	0	0	0	0	0	1	0	0	1	0	1	0	0	0	0	1	0	0	mild	mild	0	0	14792	0	0	0	0	0	0	0	0	0	0	0	0	1	0	0
11341010	13	1	1.yes	0.no	0.no	0.no	1.yes	0.no	0	0	1	0	0	0	0	0	1	0	0	1	0	1	0	0	0	0	1	0	0	mild	severe	0	0	14792	0	0	0	0	0	0	0	0	0	0	0	0	0	1	0
11341010	14	1	1.yes	0.no	0.no	0.no	1.yes	0.no	0	0	1	0	0	0	0	0	1	0	0	1	0	1	0	0	0	0	1	0	0	mild	moderate	0	0	14792	0	0	0	0	0	0	0	0	0	0	0	0	0	0	1
11341010	15	1	1.yes	0.no	0.no	0.no	1.yes	0.no	0	0	1	0	0	0	0	0	1	0	0	1	0	1	0	0	0	0	1	0	0	mild	extreme	0	0	14792	0	0	0	0	0	0	0	0	0	0	0	0	0	0	0
11479010	1	4	1.yes	0.no	0.no	0.no	0.no	1.yes	2	0	0	1	0	0	0	0	1	0	0	1	0	0	1	0	0	1	1	0	0	extreme	none	0	0	9439	0	0	1	0	0	0	0	0	0	0	0	0	0	0	0
11479010	2	4	1.yes	0.no	0.no	0.no	0.no	1.yes	2	0	0	1	0	0	0	0	1	0	0	1	0	0	1	0	0	1	1	0	0	extreme	none	0	0	9439	0	0	0	1	0	0	0	0	0	0	0	0	0	0	0
11479010	3	4	1.yes	0.no	0.no	0.no	0.no	1.yes	2	0	0	1	0	0	0	0	1	0	0	1	0	0	1	0	0	1	1	0	0	extreme	moderate	0	0	9439	0	0	0	0	1	0	0	0	0	0	0	0	0	0	0
11479010	4	4	1.yes	0.no	0.no	0.no	0.no	1.yes	2	0	0	1	0	0	0	0	1	0	0	1	0	0	1	0	0	1	1	0	0	extreme	none	0	0	9439	0	0	0	0	0	1	0	0	0	0	0	0	0	0	0
11479010	5	4	1.yes	0.no	0.no	0.no	0.no	1.yes	2	0	0	1	0	0	0	0	1	0	0	1	0	0	1	0	0	1	1	0	0	extreme	severe	0	0	9439	0	0	0	0	0	0	0	0	0	0	0	0	0	0	0
11479010	6	4	1.yes	0.no	0.no	0.no	0.no	1.yes	2	0	0	1	0	0	0	0	1	0	0	1	0	0	1	0	0	1	1	0	0	extreme	mild	0	0	9439	0	0	0	0	0	0	1	0	0	0	0	0	0	0	0
11479010	7	4	1.yes	0.no	0.no	0.no	0.no	1.yes	2	0	0	1	0	0	0	0	1	0	0	1	0	0	1	0	0	1	1	0	0	extreme	none	0	0	9439	0	0	0	0	0	0	0	1	0	0	0	0	0	0	0
11479010	8	4	1.yes	0.no	0.no	0.no	0.no	1.yes	2	0	0	1	0	0	0	0	1	0	0	1	0	0	1	0	0	1	1	0	0	extreme	severe	0	0	9439	0	0	0	0	0	0	0	0	1	0	0	0	0	0	0
11479010	9	4	1.yes	0.no	0.no	0.no	0.no	1.yes	2	0	0	1	0	0	0	0	1	0	0	1	0	0	1	0	0	1	1	0	0	extreme	extreme	0	0	9439	0	0	0	0	0	0	0	0	0	1	0	0	0	0	0
11479010	10	4	1.yes	0.no	0.no	0.no	0.no	1.yes	2	0	0	1	0	0	0	0	1	0	0	1	0	0	1	0	0	1	1	0	0	extreme	extreme	0	0	9439	0	0	0	0	0	0	0	0	0	0	1	0	0	0	0
11479010	11	4	1.yes	0.no	0.no	0.no	0.no	1.yes	2	0	0	1	0	0	0	0	1	0	0	1	0	0	1	0	0	1	1	0	0	extreme	none	0	0	9439	0	0	0	0	0	0	0	0	0	0	0	1	0	0	0
11479010	12	4	1.yes	0.no	0.no	0.no	0.no	1.yes	2	0	0	1	0	0	0	0	1	0	0	1	0	0	1	0	0	1	1	0	0	extreme	mild	0	0	9439	0	0	0	0	0	0	0	0	0	0	0	0	1	0	0
11479010	13	4	1.yes	0.no	0.no	0.no	0.no	1.yes	2	0	0	1	0	0	0	0	1	0	0	1	0	0	1	0	0	1	1	0	0	extreme	extreme	0	0	9439	0	0	0	0	0	0	0	0	0	0	0	0	0	1	0
11479010	14	4	1.yes	0.no	0.no	0.no	0.no	1.yes	2	0	0	1	0	0	0	0	1	0	0	1	0	0	1	0	0	1	1	0	0	extreme	moderate	0	0	9439	0	0	0	0	0	0	0	0	0	0	0	0	0	0	1
11479010	15	4	1.yes	0.no	0.no	0.no	0.no	1.yes	2	0	0	1	0	0	0	0	1	0	0	1	0	0	1	0	0	1	1	0	0	extreme	severe	0	0	9439	0	0	0	0	0	0	0	0	0	0	0	0	0	0	0
11479040	1	1	1.yes	0.no	0.no	1.yes	1.yes	1.yes	0	1	0	0	0	0	0	1	0	0	0	0	1	0	1	0	0	1	0	0	1	extreme	none	0	0	20308	0	0	1	0	0	0	0	0	0	0	0	0	0	0	0
11479040	2	1	1.yes	0.no	0.no	1.yes	1.yes	1.yes	0	1	0	0	0	0	0	1	0	0	0	0	1	0	1	0	0	1	0	0	1	extreme	none	0	0	20308	0	0	0	1	0	0	0	0	0	0	0	0	0	0	0
11479040	3	1	1.yes	0.no	0.no	1.yes	1.yes	1.yes	0	1	0	0	0	0	0	1	0	0	0	0	1	0	1	0	0	1	0	0	1	extreme	mild	0	0	20308	0	0	0	0	1	0	0	0	0	0	0	0	0	0	0
11479040	4	1	1.yes	0.no	0.no	1.yes	1.yes	1.yes	0	1	0	0	0	0	0	1	0	0	0	0	1	0	1	0	0	1	0	0	1	extreme	mild	0	0	20308	0	0	0	0	0	1	0	0	0	0	0	0	0	0	0
11479040	5	1	1.yes	0.no	0.no	1.yes	1.yes	1.yes	0	1	0	0	0	0	0	1	0	0	0	0	1	0	1	0	0	1	0	0	1	extreme	severe	0	0	20308	0	0	0	0	0	0	0	0	0	0	0	0	0	0	0
11479040	6	1	1.yes	0.no	0.no	1.yes	1.yes	1.yes	0	1	0	0	0	0	0	1	0	0	0	0	1	0	1	0	0	1	0	0	1	extreme	none	0	0	20308	0	0	0	0	0	0	1	0	0	0	0	0	0	0	0
11479040	7	1	1.yes	0.no	0.no	1.yes	1.yes	1.yes	0	1	0	0	0	0	0	1	0	0	0	0	1	0	1	0	0	1	0	0	1	extreme	none	0	0	20308	0	0	0	0	0	0	0	1	0	0	0	0	0	0	0
11479040	8	1	1.yes	0.no	0.no	1.yes	1.yes	1.yes	0	1	0	0	0	0	0	1	0	0	0	0	1	0	1	0	0	1	0	0	1	extreme	severe	0	0	20308	0	0	0	0	0	0	0	0	1	0	0	0	0	0	0
11479040	9	1	1.yes	0.no	0.no	1.yes	1.yes	1.yes	0	1	0	0	0	0	0	1	0	0	0	0	1	0	1	0	0	1	0	0	1	extreme	extreme	0	0	20308	0	0	0	0	0	0	0	0	0	1	0	0	0	0	0
11479040	10	1	1.yes	0.no	0.no	1.yes	1.yes	1.yes	0	1	0	0	0	0	0	1	0	0	0	0	1	0	1	0	0	1	0	0	1	extreme	extreme	0	0	20308	0	0	0	0	0	0	0	0	0	0	1	0	0	0	0
11479040	11	1	1.yes	0.no	0.no	1.yes	1.yes	1.yes	0	1	0	0	0	0	0	1	0	0	0	0	1	0	1	0	0	1	0	0	1	extreme	none	0	0	20308	0	0	0	0	0	0	0	0	0	0	0	1	0	0	0
11479040	12	1	1.yes	0.no	0.no	1.yes	1.yes	1.yes	0	1	0	0	0	0	0	1	0	0	0	0	1	0	1	0	0	1	0	0	1	extreme	severe	0	0	20308	0	0	0	0	0	0	0	0	0	0	0	0	1	0	0
11479040	13	1	1.yes	0.no	0.no	1.yes	1.yes	1.yes	0	1	0	0	0	0	0	1	0	0	0	0	1	0	1	0	0	1	0	0	1	extreme	extreme	0	0	20308	0	0	0	0	0	0	0	0	0	0	0	0	0	1	0
11479040	14	1	1.yes	0.no	0.no	1.yes	1.yes	1.yes	0	1	0	0	0	0	0	1	0	0	0	0	1	0	1	0	0	1	0	0	1	extreme	moderate	0	0	20308	0	0	0	0	0	0	0	0	0	0	0	0	0	0	1
11479040	15	1	1.yes	0.no	0.no	1.yes	1.yes	1.yes	0	1	0	0	0	0	0	1	0	0	0	0	1	0	1	0	0	1	0	0	1	extreme	severe	0	0	20308	0	0	0	0	0	0	0	0	0	0	0	0	0	0	0
11608010	1	1	0.no	0.no	0.no	0.no	0.no	0.no	0	0	1	0	0	0	0	0	0	1	0	1	0	1	0	0	0	1	1	0	0	none	none	0	0	16726	0	0	1	0	0	0	0	0	0	0	0	0	0	0	0
11608010	2	1	0.no	0.no	0.no	0.no	0.no	0.no	0	0	1	0	0	0	0	0	0	1	0	1	0	1	0	0	0	1	1	0	0	none	none	0	0	16726	0	0	0	1	0	0	0	0	0	0	0	0	0	0	0
11608010	3	1	0.no	0.no	0.no	0.no	0.no	0.no	0	0	1	0	0	0	0	0	0	1	0	1	0	1	0	0	0	1	1	0	0	none	none	0	0	16726	0	0	0	0	1	0	0	0	0	0	0	0	0	0	0
11608010	4	1	0.no	0.no	0.no	0.no	0.no	0.no	0	0	1	0	0	0	0	0	0	1	0	1	0	1	0	0	0	1	1	0	0	none	none	0	0	16726	0	0	0	0	0	1	0	0	0	0	0	0	0	0	0
11608010	5	1	0.no	0.no	0.no	0.no	0.no	0.no	0	0	1	0	0	0	0	0	0	1	0	1	0	1	0	0	0	1	1	0	0	none	mild	0	0	16726	0	0	0	0	0	0	0	0	0	0	0	0	0	0	0
11608010	6	1	0.no	0.no	0.no	0.no	0.no	0.no	0	0	1	0	0	0	0	0	0	1	0	1	0	1	0	0	0	1	1	0	0	none	mild	0	0	16726	0	0	0	0	0	0	1	0	0	0	0	0	0	0	0
11608010	7	1	0.no	0.no	0.no	0.no	0.no	0.no	0	0	1	0	0	0	0	0	0	1	0	1	0	1	0	0	0	1	1	0	0	none	mild	0	0	16726	0	0	0	0	0	0	0	1	0	0	0	0	0	0	0
11608010	8	1	0.no	0.no	0.no	0.no	0.no	0.no	0	0	1	0	0	0	0	0	0	1	0	1	0	1	0	0	0	1	1	0	0	none	severe	0	0	16726	0	0	0	0	0	0	0	0	1	0	0	0	0	0	0
11608010	9	1	0.no	0.no	0.no	0.no	0.no	0.no	0	0	1	0	0	0	0	0	0	1	0	1	0	1	0	0	0	1	1	0	0	none	moderate	0	0	16726	0	0	0	0	0	0	0	0	0	1	0	0	0	0	0
11608010	10	1	0.no	0.no	0.no	0.no	0.no	0.no	0	0	1	0	0	0	0	0	0	1	0	1	0	1	0	0	0	1	1	0	0	none	moderate	0	0	16726	0	0	0	0	0	0	0	0	0	0	1	0	0	0	0
11608010	11	1	0.no	0.no	0.no	0.no	0.no	0.no	0	0	1	0	0	0	0	0	0	1	0	1	0	1	0	0	0	1	1	0	0	none	none	0	0	16726	0	0	0	0	0	0	0	0	0	0	0	1	0	0	0
11608010	12	1	0.no	0.no	0.no	0.no	0.no	0.no	0	0	1	0	0	0	0	0	0	1	0	1	0	1	0	0	0	1	1	0	0	none	mild	0	0	16726	0	0	0	0	0	0	0	0	0	0	0	0	1	0	0
11608010	13	1	0.no	0.no	0.no	0.no	0.no	0.no	0	0	1	0	0	0	0	0	0	1	0	1	0	1	0	0	0	1	1	0	0	none	moderate	0	0	16726	0	0	0	0	0	0	0	0	0	0	0	0	0	1	0
11608010	14	1	0.no	0.no	0.no	0.no	0.no	0.no	0	0	1	0	0	0	0	0	0	1	0	1	0	1	0	0	0	1	1	0	0	none	mild	0	0	16726	0	0	0	0	0	0	0	0	0	0	0	0	0	0	1
11608010	15	1	0.no	0.no	0.no	0.no	0.no	0.no	0	0	1	0	0	0	0	0	0	1	0	1	0	1	0	0	0	1	1	0	0	none	moderate	0	0	16726	0	0	0	0	0	0	0	0	0	0	0	0	0	0	0
11671040	1	0	1.yes	0.no	1.yes	0.no	0.no	1.yes	0	0	0	0	1	0	0	0	0	0	1	1	0	1	0	0	0	1	1	0	0	mild	mild	0	0	21296	0	0	1	0	0	0	0	0	0	0	0	0	0	0	0
11671040	2	0	1.yes	0.no	1.yes	0.no	0.no	1.yes	0	0	0	0	1	0	0	0	0	0	1	1	0	1	0	0	0	1	1	0	0	mild	none	0	0	21296	0	0	0	1	0	0	0	0	0	0	0	0	0	0	0
11671040	3	0	1.yes	0.no	1.yes	0.no	0.no	1.yes	0	0	0	0	1	0	0	0	0	0	1	1	0	1	0	0	0	1	1	0	0	mild	severe	0	0	21296	0	0	0	0	1	0	0	0	0	0	0	0	0	0	0
11671040	4	0	1.yes	0.no	1.yes	0.no	0.no	1.yes	0	0	0	0	1	0	0	0	0	0	1	1	0	1	0	0	0	1	1	0	0	mild	severe	0	0	21296	0	0	0	0	0	1	0	0	0	0	0	0	0	0	0
11671040	5	0	1.yes	0.no	1.yes	0.no	0.no	1.yes	0	0	0	0	1	0	0	0	0	0	1	1	0	1	0	0	0	1	1	0	0	mild	extreme	0	0	21296	0	0	0	0	0	0	0	0	0	0	0	0	0	0	0
11671040	6	0	1.yes	0.no	1.yes	0.no	0.no	1.yes	0	0	0	0	1	0	0	0	0	0	1	1	0	1	0	0	0	1	1	0	0	mild	moderate	0	0	21296	0	0	0	0	0	0	1	0	0	0	0	0	0	0	0
11671040	7	0	1.yes	0.no	1.yes	0.no	0.no	1.yes	0	0	0	0	1	0	0	0	0	0	1	1	0	1	0	0	0	1	1	0	0	mild	mild	0	0	21296	0	0	0	0	0	0	0	1	0	0	0	0	0	0	0
11671040	8	0	1.yes	0.no	1.yes	0.no	0.no	1.yes	0	0	0	0	1	0	0	0	0	0	1	1	0	1	0	0	0	1	1	0	0	mild	severe	0	0	21296	0	0	0	0	0	0	0	0	1	0	0	0	0	0	0
11671040	9	0	1.yes	0.no	1.yes	0.no	0.no	1.yes	0	0	0	0	1	0	0	0	0	0	1	1	0	1	0	0	0	1	1	0	0	mild	extreme	0	0	21296	0	0	0	0	0	0	0	0	0	1	0	0	0	0	0
11671040	10	0	1.yes	0.no	1.yes	0.no	0.no	1.yes	0	0	0	0	1	0	0	0	0	0	1	1	0	1	0	0	0	1	1	0	0	mild	extreme	0	0	21296	0	0	0	0	0	0	0	0	0	0	1	0	0	0	0
11671040	11	0	1.yes	0.no	1.yes	0.no	0.no	1.yes	0	0	0	0	1	0	0	0	0	0	1	1	0	1	0	0	0	1	1	0	0	mild	none	0	0	21296	0	0	0	0	0	0	0	0	0	0	0	1	0	0	0
11671040	12	0	1.yes	0.no	1.yes	0.no	0.no	1.yes	0	0	0	0	1	0	0	0	0	0	1	1	0	1	0	0	0	1	1	0	0	mild	moderate	0	0	21296	0	0	0	0	0	0	0	0	0	0	0	0	1	0	0
11671040	13	0	1.yes	0.no	1.yes	0.no	0.no	1.yes	0	0	0	0	1	0	0	0	0	0	1	1	0	1	0	0	0	1	1	0	0	mild	extreme	0	0	21296	0	0	0	0	0	0	0	0	0	0	0	0	0	1	0
11671040	14	0	1.yes	0.no	1.yes	0.no	0.no	1.yes	0	0	0	0	1	0	0	0	0	0	1	1	0	1	0	0	0	1	1	0	0	mild	severe	0	0	21296	0	0	0	0	0	0	0	0	0	0	0	0	0	0	1
11671040	15	0	1.yes	0.no	1.yes	0.no	0.no	1.yes	0	0	0	0	1	0	0	0	0	0	1	1	0	1	0	0	0	1	1	0	0	mild	severe	0	0	21296	0	0	0	0	0	0	0	0	0	0	0	0	0	0	0
11932020	1	0	1.yes	1.yes	0.no	0.no	0.no	1.yes	0	0	0	1	0	0	0	0	0	1	0	1	0	1	0	0	0	1	1	0	0	mild	none	0	1	16884	0	0	1	0	0	0	0	0	0	0	0	0	0	0	0
11932020	2	0	1.yes	1.yes	0.no	0.no	0.no	1.yes	0	0	0	1	0	0	0	0	0	1	0	1	0	1	0	0	0	1	1	0	0	mild	none	0	1	16884	0	0	0	1	0	0	0	0	0	0	0	0	0	0	0
11932020	3	0	1.yes	1.yes	0.no	0.no	0.no	1.yes	0	0	0	1	0	0	0	0	0	1	0	1	0	1	0	0	0	1	1	0	0	mild	mild	0	1	16884	0	0	0	0	1	0	0	0	0	0	0	0	0	0	0
11932020	4	0	1.yes	1.yes	0.no	0.no	0.no	1.yes	0	0	0	1	0	0	0	0	0	1	0	1	0	1	0	0	0	1	1	0	0	mild	moderate	0	1	16884	0	0	0	0	0	1	0	0	0	0	0	0	0	0	0
11932020	5	0	1.yes	1.yes	0.no	0.no	0.no	1.yes	0	0	0	1	0	0	0	0	0	1	0	1	0	1	0	0	0	1	1	0	0	mild	severe	0	1	16884	0	0	0	0	0	0	0	0	0	0	0	0	0	0	0
11932020	6	0	1.yes	1.yes	0.no	0.no	0.no	1.yes	0	0	0	1	0	0	0	0	0	1	0	1	0	1	0	0	0	1	1	0	0	mild	mild	0	1	16884	0	0	0	0	0	0	1	0	0	0	0	0	0	0	0
11932020	7	0	1.yes	1.yes	0.no	0.no	0.no	1.yes	0	0	0	1	0	0	0	0	0	1	0	1	0	1	0	0	0	1	1	0	0	mild	mild	0	1	16884	0	0	0	0	0	0	0	1	0	0	0	0	0	0	0
11932020	8	0	1.yes	1.yes	0.no	0.no	0.no	1.yes	0	0	0	1	0	0	0	0	0	1	0	1	0	1	0	0	0	1	1	0	0	mild	severe	0	1	16884	0	0	0	0	0	0	0	0	1	0	0	0	0	0	0
11932020	9	0	1.yes	1.yes	0.no	0.no	0.no	1.yes	0	0	0	1	0	0	0	0	0	1	0	1	0	1	0	0	0	1	1	0	0	mild	moderate	0	1	16884	0	0	0	0	0	0	0	0	0	1	0	0	0	0	0
11932020	10	0	1.yes	1.yes	0.no	0.no	0.no	1.yes	0	0	0	1	0	0	0	0	0	1	0	1	0	1	0	0	0	1	1	0	0	mild	moderate	0	1	16884	0	0	0	0	0	0	0	0	0	0	1	0	0	0	0
11932020	11	0	1.yes	1.yes	0.no	0.no	0.no	1.yes	0	0	0	1	0	0	0	0	0	1	0	1	0	1	0	0	0	1	1	0	0	mild	none	0	1	16884	0	0	0	0	0	0	0	0	0	0	0	1	0	0	0
11932020	12	0	1.yes	1.yes	0.no	0.no	0.no	1.yes	0	0	0	1	0	0	0	0	0	1	0	1	0	1	0	0	0	1	1	0	0	mild	moderate	0	1	16884	0	0	0	0	0	0	0	0	0	0	0	0	1	0	0
11932020	13	0	1.yes	1.yes	0.no	0.no	0.no	1.yes	0	0	0	1	0	0	0	0	0	1	0	1	0	1	0	0	0	1	1	0	0	mild	extreme	0	1	16884	0	0	0	0	0	0	0	0	0	0	0	0	0	1	0
11932020	14	0	1.yes	1.yes	0.no	0.no	0.no	1.yes	0	0	0	1	0	0	0	0	0	1	0	1	0	1	0	0	0	1	1	0	0	mild	moderate	0	1	16884	0	0	0	0	0	0	0	0	0	0	0	0	0	0	1
11932020	15	0	1.yes	1.yes	0.no	0.no	0.no	1.yes	0	0	0	1	0	0	0	0	0	1	0	1	0	1	0	0	0	1	1	0	0	mild	extreme	0	1	16884	0	0	0	0	0	0	0	0	0	0	0	0	0	0	0
12145010	1	0	1.yes	1.yes	0.no	0.no	1.yes	0.no	0	0	0	0	1	0	0	0	0	0	1	0	1	1	0	0	0	1	1	0	0		moderate	0	0	14902	0	0	1	0	0	0	0	0	0	0	0	0	0	0	0
12145010	2	0	1.yes	1.yes	0.no	0.no	1.yes	0.no	0	0	0	0	1	0	0	0	0	0	1	0	1	1	0	0	0	1	1	0	0		none	0	0	14902	0	0	0	1	0	0	0	0	0	0	0	0	0	0	0
12145010	3	0	1.yes	1.yes	0.no	0.no	1.yes	0.no	0	0	0	0	1	0	0	0	0	0	1	0	1	1	0	0	0	1	1	0	0		mild	0	0	14902	0	0	0	0	1	0	0	0	0	0	0	0	0	0	0
12145010	4	0	1.yes	1.yes	0.no	0.no	1.yes	0.no	0	0	0	0	1	0	0	0	0	0	1	0	1	1	0	0	0	1	1	0	0		moderate	0	0	14902	0	0	0	0	0	1	0	0	0	0	0	0	0	0	0
12145010	5	0	1.yes	1.yes	0.no	0.no	1.yes	0.no	0	0	0	0	1	0	0	0	0	0	1	0	1	1	0	0	0	1	1	0	0		severe	0	0	14902	0	0	0	0	0	0	0	0	0	0	0	0	0	0	0
12145010	6	0	1.yes	1.yes	0.no	0.no	1.yes	0.no	0	0	0	0	1	0	0	0	0	0	1	0	1	1	0	0	0	1	1	0	0		mild	0	0	14902	0	0	0	0	0	0	1	0	0	0	0	0	0	0	0
12145010	7	0	1.yes	1.yes	0.no	0.no	1.yes	0.no	0	0	0	0	1	0	0	0	0	0	1	0	1	1	0	0	0	1	1	0	0		mild	0	0	14902	0	0	0	0	0	0	0	1	0	0	0	0	0	0	0
12145010	8	0	1.yes	1.yes	0.no	0.no	1.yes	0.no	0	0	0	0	1	0	0	0	0	0	1	0	1	1	0	0	0	1	1	0	0		moderate	0	0	14902	0	0	0	0	0	0	0	0	1	0	0	0	0	0	0
12145010	9	0	1.yes	1.yes	0.no	0.no	1.yes	0.no	0	0	0	0	1	0	0	0	0	0	1	0	1	1	0	0	0	1	1	0	0		severe	0	0	14902	0	0	0	0	0	0	0	0	0	1	0	0	0	0	0
12145010	10	0	1.yes	1.yes	0.no	0.no	1.yes	0.no	0	0	0	0	1	0	0	0	0	0	1	0	1	1	0	0	0	1	1	0	0		severe	0	0	14902	0	0	0	0	0	0	0	0	0	0	1	0	0	0	0
12145010	11	0	1.yes	1.yes	0.no	0.no	1.yes	0.no	0	0	0	0	1	0	0	0	0	0	1	0	1	1	0	0	0	1	1	0	0		none	0	0	14902	0	0	0	0	0	0	0	0	0	0	0	1	0	0	0
12145010	12	0	1.yes	1.yes	0.no	0.no	1.yes	0.no	0	0	0	0	1	0	0	0	0	0	1	0	1	1	0	0	0	1	1	0	0		mild	0	0	14902	0	0	0	0	0	0	0	0	0	0	0	0	1	0	0
12145010	13	0	1.yes	1.yes	0.no	0.no	1.yes	0.no	0	0	0	0	1	0	0	0	0	0	1	0	1	1	0	0	0	1	1	0	0		severe	0	0	14902	0	0	0	0	0	0	0	0	0	0	0	0	0	1	0
12145010	14	0	1.yes	1.yes	0.no	0.no	1.yes	0.no	0	0	0	0	1	0	0	0	0	0	1	0	1	1	0	0	0	1	1	0	0		mild	0	0	14902	0	0	0	0	0	0	0	0	0	0	0	0	0	0	1
12145010	15	0	1.yes	1.yes	0.no	0.no	1.yes	0.no	0	0	0	0	1	0	0	0	0	0	1	0	1	1	0	0	0	1	1	0	0		severe	0	0	14902	0	0	0	0	0	0	0	0	0	0	0	0	0	0	0
12145020	1	1	1.yes	0.no	0.no	0.no	0.no	1.yes	0	0	1	0	0	0	0	0	0	0	1	1	0	1	0	0	0	1	1	0	0	none	none	0	0	12525	0	0	1	0	0	0	0	0	0	0	0	0	0	0	0
12145020	2	1	1.yes	0.no	0.no	0.no	0.no	1.yes	0	0	1	0	0	0	0	0	0	0	1	1	0	1	0	0	0	1	1	0	0	none	none	0	0	12525	0	0	0	1	0	0	0	0	0	0	0	0	0	0	0
12145020	3	1	1.yes	0.no	0.no	0.no	0.no	1.yes	0	0	1	0	0	0	0	0	0	0	1	1	0	1	0	0	0	1	1	0	0	none	none	0	0	12525	0	0	0	0	1	0	0	0	0	0	0	0	0	0	0
12145020	4	1	1.yes	0.no	0.no	0.no	0.no	1.yes	0	0	1	0	0	0	0	0	0	0	1	1	0	1	0	0	0	1	1	0	0	none	none	0	0	12525	0	0	0	0	0	1	0	0	0	0	0	0	0	0	0
12145020	5	1	1.yes	0.no	0.no	0.no	0.no	1.yes	0	0	1	0	0	0	0	0	0	0	1	1	0	1	0	0	0	1	1	0	0	none	moderate	0	0	12525	0	0	0	0	0	0	0	0	0	0	0	0	0	0	0
12145020	6	1	1.yes	0.no	0.no	0.no	0.no	1.yes	0	0	1	0	0	0	0	0	0	0	1	1	0	1	0	0	0	1	1	0	0	none	none	0	0	12525	0	0	0	0	0	0	1	0	0	0	0	0	0	0	0
12145020	7	1	1.yes	0.no	0.no	0.no	0.no	1.yes	0	0	1	0	0	0	0	0	0	0	1	1	0	1	0	0	0	1	1	0	0	none	none	0	0	12525	0	0	0	0	0	0	0	1	0	0	0	0	0	0	0
12145020	8	1	1.yes	0.no	0.no	0.no	0.no	1.yes	0	0	1	0	0	0	0	0	0	0	1	1	0	1	0	0	0	1	1	0	0	none	moderate	0	0	12525	0	0	0	0	0	0	0	0	1	0	0	0	0	0	0
12145020	9	1	1.yes	0.no	0.no	0.no	0.no	1.yes	0	0	1	0	0	0	0	0	0	0	1	1	0	1	0	0	0	1	1	0	0	none	extreme	0	0	12525	0	0	0	0	0	0	0	0	0	1	0	0	0	0	0
12145020	10	1	1.yes	0.no	0.no	0.no	0.no	1.yes	0	0	1	0	0	0	0	0	0	0	1	1	0	1	0	0	0	1	1	0	0	none	severe	0	0	12525	0	0	0	0	0	0	0	0	0	0	1	0	0	0	0
12145020	11	1	1.yes	0.no	0.no	0.no	0.no	1.yes	0	0	1	0	0	0	0	0	0	0	1	1	0	1	0	0	0	1	1	0	0	none	none	0	0	12525	0	0	0	0	0	0	0	0	0	0	0	1	0	0	0
12145020	12	1	1.yes	0.no	0.no	0.no	0.no	1.yes	0	0	1	0	0	0	0	0	0	0	1	1	0	1	0	0	0	1	1	0	0	none	mild	0	0	12525	0	0	0	0	0	0	0	0	0	0	0	0	1	0	0
12145020	13	1	1.yes	0.no	0.no	0.no	0.no	1.yes	0	0	1	0	0	0	0	0	0	0	1	1	0	1	0	0	0	1	1	0	0	none	moderate	0	0	12525	0	0	0	0	0	0	0	0	0	0	0	0	0	1	0
12145020	14	1	1.yes	0.no	0.no	0.no	0.no	1.yes	0	0	1	0	0	0	0	0	0	0	1	1	0	1	0	0	0	1	1	0	0	none	mild	0	0	12525	0	0	0	0	0	0	0	0	0	0	0	0	0	0	1
12145020	15	1	1.yes	0.no	0.no	0.no	0.no	1.yes	0	0	1	0	0	0	0	0	0	0	1	1	0	1	0	0	0	1	1	0	0	none	mild	0	0	12525	0	0	0	0	0	0	0	0	0	0	0	0	0	0	0
12179010	1	2	1.yes	1.yes	0.no	0.no	0.no	1.yes	0	1	0	0	0	0	0	0	0	0	1	1	0	0	1	0	0	0	0	0	1	moderate	moderate	0	0	8034	0	0	1	0	0	0	0	0	0	0	0	0	0	0	0
12179010	2	2	1.yes	1.yes	0.no	0.no	0.no	1.yes	0	1	0	0	0	0	0	0	0	0	1	1	0	0	1	0	0	0	0	0	1	moderate	severe	0	0	8034	0	0	0	1	0	0	0	0	0	0	0	0	0	0	0
12179010	3	2	1.yes	1.yes	0.no	0.no	0.no	1.yes	0	1	0	0	0	0	0	0	0	0	1	1	0	0	1	0	0	0	0	0	1	moderate	extreme	0	0	8034	0	0	0	0	1	0	0	0	0	0	0	0	0	0	0
12179010	4	2	1.yes	1.yes	0.no	0.no	0.no	1.yes	0	1	0	0	0	0	0	0	0	0	1	1	0	0	1	0	0	0	0	0	1	moderate	moderate	0	0	8034	0	0	0	0	0	1	0	0	0	0	0	0	0	0	0
12179010	5	2	1.yes	1.yes	0.no	0.no	0.no	1.yes	0	1	0	0	0	0	0	0	0	0	1	1	0	0	1	0	0	0	0	0	1	moderate	extreme	0	0	8034	0	0	0	0	0	0	0	0	0	0	0	0	0	0	0
12179010	6	2	1.yes	1.yes	0.no	0.no	0.no	1.yes	0	1	0	0	0	0	0	0	0	0	1	1	0	0	1	0	0	0	0	0	1	moderate	severe	0	0	8034	0	0	0	0	0	0	1	0	0	0	0	0	0	0	0
12179010	7	2	1.yes	1.yes	0.no	0.no	0.no	1.yes	0	1	0	0	0	0	0	0	0	0	1	1	0	0	1	0	0	0	0	0	1	moderate	severe	0	0	8034	0	0	0	0	0	0	0	1	0	0	0	0	0	0	0
12179010	8	2	1.yes	1.yes	0.no	0.no	0.no	1.yes	0	1	0	0	0	0	0	0	0	0	1	1	0	0	1	0	0	0	0	0	1	moderate	extreme	0	0	8034	0	0	0	0	0	0	0	0	1	0	0	0	0	0	0
12179010	9	2	1.yes	1.yes	0.no	0.no	0.no	1.yes	0	1	0	0	0	0	0	0	0	0	1	1	0	0	1	0	0	0	0	0	1	moderate	extreme	0	0	8034	0	0	0	0	0	0	0	0	0	1	0	0	0	0	0
12179010	10	2	1.yes	1.yes	0.no	0.no	0.no	1.yes	0	1	0	0	0	0	0	0	0	0	1	1	0	0	1	0	0	0	0	0	1	moderate	moderate	0	0	8034	0	0	0	0	0	0	0	0	0	0	1	0	0	0	0
12179010	11	2	1.yes	1.yes	0.no	0.no	0.no	1.yes	0	1	0	0	0	0	0	0	0	0	1	1	0	0	1	0	0	0	0	0	1	moderate	moderate	0	0	8034	0	0	0	0	0	0	0	0	0	0	0	1	0	0	0
12179010	12	2	1.yes	1.yes	0.no	0.no	0.no	1.yes	0	1	0	0	0	0	0	0	0	0	1	1	0	0	1	0	0	0	0	0	1	moderate	extreme	0	0	8034	0	0	0	0	0	0	0	0	0	0	0	0	1	0	0
12179010	13	2	1.yes	1.yes	0.no	0.no	0.no	1.yes	0	1	0	0	0	0	0	0	0	0	1	1	0	0	1	0	0	0	0	0	1	moderate	extreme	0	0	8034	0	0	0	0	0	0	0	0	0	0	0	0	0	1	0
12179010	14	2	1.yes	1.yes	0.no	0.no	0.no	1.yes	0	1	0	0	0	0	0	0	0	0	1	1	0	0	1	0	0	0	0	0	1	moderate	extreme	0	0	8034	0	0	0	0	0	0	0	0	0	0	0	0	0	0	1
12179010	15	2	1.yes	1.yes	0.no	0.no	0.no	1.yes	0	1	0	0	0	0	0	0	0	0	1	1	0	0	1	0	0	0	0	0	1	moderate	extreme	0	0	8034	0	0	0	0	0	0	0	0	0	0	0	0	0	0	0
12242010	1	0	1.yes	0.no	0.no	0.no	0.no	0.no	0	0	0	1	0	0	0	0	0	0	1	0	1	1	0	0	0	1	0	0	0	none	mild	0	0	14826	0	0	1	0	0	0	0	0	0	0	0	0	0	0	0
12242010	2	0	1.yes	0.no	0.no	0.no	0.no	0.no	0	0	0	1	0	0	0	0	0	0	1	0	1	1	0	0	0	1	0	0	0	none	none	0	0	14826	0	0	0	1	0	0	0	0	0	0	0	0	0	0	0
12242010	3	0	1.yes	0.no	0.no	0.no	0.no	0.no	0	0	0	1	0	0	0	0	0	0	1	0	1	1	0	0	0	1	0	0	0	none	moderate	0	0	14826	0	0	0	0	1	0	0	0	0	0	0	0	0	0	0
12242010	4	0	1.yes	0.no	0.no	0.no	0.no	0.no	0	0	0	1	0	0	0	0	0	0	1	0	1	1	0	0	0	1	0	0	0	none	severe	0	0	14826	0	0	0	0	0	1	0	0	0	0	0	0	0	0	0
12242010	5	0	1.yes	0.no	0.no	0.no	0.no	0.no	0	0	0	1	0	0	0	0	0	0	1	0	1	1	0	0	0	1	0	0	0	none	severe	0	0	14826	0	0	0	0	0	0	0	0	0	0	0	0	0	0	0
12242010	6	0	1.yes	0.no	0.no	0.no	0.no	0.no	0	0	0	1	0	0	0	0	0	0	1	0	1	1	0	0	0	1	0	0	0	none	mild	0	0	14826	0	0	0	0	0	0	1	0	0	0	0	0	0	0	0
12242010	7	0	1.yes	0.no	0.no	0.no	0.no	0.no	0	0	0	1	0	0	0	0	0	0	1	0	1	1	0	0	0	1	0	0	0	none	mild	0	0	14826	0	0	0	0	0	0	0	1	0	0	0	0	0	0	0
12242010	8	0	1.yes	0.no	0.no	0.no	0.no	0.no	0	0	0	1	0	0	0	0	0	0	1	0	1	1	0	0	0	1	0	0	0	none	severe	0	0	14826	0	0	0	0	0	0	0	0	1	0	0	0	0	0	0
12242010	9	0	1.yes	0.no	0.no	0.no	0.no	0.no	0	0	0	1	0	0	0	0	0	0	1	0	1	1	0	0	0	1	0	0	0	none	severe	0	0	14826	0	0	0	0	0	0	0	0	0	1	0	0	0	0	0
12242010	10	0	1.yes	0.no	0.no	0.no	0.no	0.no	0	0	0	1	0	0	0	0	0	0	1	0	1	1	0	0	0	1	0	0	0	none	severe	0	0	14826	0	0	0	0	0	0	0	0	0	0	1	0	0	0	0
12242010	11	0	1.yes	0.no	0.no	0.no	0.no	0.no	0	0	0	1	0	0	0	0	0	0	1	0	1	1	0	0	0	1	0	0	0	none	none	0	0	14826	0	0	0	0	0	0	0	0	0	0	0	1	0	0	0
12242010	12	0	1.yes	0.no	0.no	0.no	0.no	0.no	0	0	0	1	0	0	0	0	0	0	1	0	1	1	0	0	0	1	0	0	0	none	moderate	0	0	14826	0	0	0	0	0	0	0	0	0	0	0	0	1	0	0
12242010	13	0	1.yes	0.no	0.no	0.no	0.no	0.no	0	0	0	1	0	0	0	0	0	0	1	0	1	1	0	0	0	1	0	0	0	none	severe	0	0	14826	0	0	0	0	0	0	0	0	0	0	0	0	0	1	0
12242010	14	0	1.yes	0.no	0.no	0.no	0.no	0.no	0	0	0	1	0	0	0	0	0	0	1	0	1	1	0	0	0	1	0	0	0	none	moderate	0	0	14826	0	0	0	0	0	0	0	0	0	0	0	0	0	0	1
12242010	15	0	1.yes	0.no	0.no	0.no	0.no	0.no	0	0	0	1	0	0	0	0	0	0	1	0	1	1	0	0	0	1	0	0	0	none	severe	0	0	14826	0	0	0	0	0	0	0	0	0	0	0	0	0	0	0
12242020	1	0	1.yes	1.yes	1.yes	0.no	0.no	1.yes	0	0	1	0	0	0	0	0	0	0	1	1	0	1	0	0	0	1	0	0	0	mild	none	0	0	13136	0	0	1	0	0	0	0	0	0	0	0	0	0	0	0
12242020	2	0	1.yes	1.yes	1.yes	0.no	0.no	1.yes	0	0	1	0	0	0	0	0	0	0	1	1	0	1	0	0	0	1	0	0	0	mild	none	0	0	13136	0	0	0	1	0	0	0	0	0	0	0	0	0	0	0
12242020	3	0	1.yes	1.yes	1.yes	0.no	0.no	1.yes	0	0	1	0	0	0	0	0	0	0	1	1	0	1	0	0	0	1	0	0	0	mild	mild	0	0	13136	0	0	0	0	1	0	0	0	0	0	0	0	0	0	0
12242020	4	0	1.yes	1.yes	1.yes	0.no	0.no	1.yes	0	0	1	0	0	0	0	0	0	0	1	1	0	1	0	0	0	1	0	0	0	mild	moderate	0	0	13136	0	0	0	0	0	1	0	0	0	0	0	0	0	0	0
12242020	5	0	1.yes	1.yes	1.yes	0.no	0.no	1.yes	0	0	1	0	0	0	0	0	0	0	1	1	0	1	0	0	0	1	0	0	0	mild	severe	0	0	13136	0	0	0	0	0	0	0	0	0	0	0	0	0	0	0
12242020	6	0	1.yes	1.yes	1.yes	0.no	0.no	1.yes	0	0	1	0	0	0	0	0	0	0	1	1	0	1	0	0	0	1	0	0	0	mild	moderate	0	0	13136	0	0	0	0	0	0	1	0	0	0	0	0	0	0	0
12242020	7	0	1.yes	1.yes	1.yes	0.no	0.no	1.yes	0	0	1	0	0	0	0	0	0	0	1	1	0	1	0	0	0	1	0	0	0	mild	moderate	0	0	13136	0	0	0	0	0	0	0	1	0	0	0	0	0	0	0
12242020	8	0	1.yes	1.yes	1.yes	0.no	0.no	1.yes	0	0	1	0	0	0	0	0	0	0	1	1	0	1	0	0	0	1	0	0	0	mild	severe	0	0	13136	0	0	0	0	0	0	0	0	1	0	0	0	0	0	0
12242020	9	0	1.yes	1.yes	1.yes	0.no	0.no	1.yes	0	0	1	0	0	0	0	0	0	0	1	1	0	1	0	0	0	1	0	0	0	mild	severe	0	0	13136	0	0	0	0	0	0	0	0	0	1	0	0	0	0	0
12242020	10	0	1.yes	1.yes	1.yes	0.no	0.no	1.yes	0	0	1	0	0	0	0	0	0	0	1	1	0	1	0	0	0	1	0	0	0	mild	severe	0	0	13136	0	0	0	0	0	0	0	0	0	0	1	0	0	0	0
12242020	11	0	1.yes	1.yes	1.yes	0.no	0.no	1.yes	0	0	1	0	0	0	0	0	0	0	1	1	0	1	0	0	0	1	0	0	0	mild	none	0	0	13136	0	0	0	0	0	0	0	0	0	0	0	1	0	0	0
12242020	12	0	1.yes	1.yes	1.yes	0.no	0.no	1.yes	0	0	1	0	0	0	0	0	0	0	1	1	0	1	0	0	0	1	0	0	0	mild	mild	0	0	13136	0	0	0	0	0	0	0	0	0	0	0	0	1	0	0
12242020	13	0	1.yes	1.yes	1.yes	0.no	0.no	1.yes	0	0	1	0	0	0	0	0	0	0	1	1	0	1	0	0	0	1	0	0	0	mild	moderate	0	0	13136	0	0	0	0	0	0	0	0	0	0	0	0	0	1	0
12242020	14	0	1.yes	1.yes	1.yes	0.no	0.no	1.yes	0	0	1	0	0	0	0	0	0	0	1	1	0	1	0	0	0	1	0	0	0	mild	moderate	0	0	13136	0	0	0	0	0	0	0	0	0	0	0	0	0	0	1
12242020	15	0	1.yes	1.yes	1.yes	0.no	0.no	1.yes	0	0	1	0	0	0	0	0	0	0	1	1	0	1	0	0	0	1	0	0	0	mild	severe	0	0	13136	0	0	0	0	0	0	0	0	0	0	0	0	0	0	0
12274010	1	0	1.yes	0.no	0.no	0.no	0.no	1.yes	0	0	0	0	1	0	0	0	0	1	0	0	1	1	0	0	0	1	1	0	0	moderate	mild	0	0	15236	0	0	1	0	0	0	0	0	0	0	0	0	0	0	0
12274010	2	0	1.yes	0.no	0.no	0.no	0.no	1.yes	0	0	0	0	1	0	0	0	0	1	0	0	1	1	0	0	0	1	1	0	0	moderate	none	0	0	15236	0	0	0	1	0	0	0	0	0	0	0	0	0	0	0
12274010	3	0	1.yes	0.no	0.no	0.no	0.no	1.yes	0	0	0	0	1	0	0	0	0	1	0	0	1	1	0	0	0	1	1	0	0	moderate	mild	0	0	15236	0	0	0	0	1	0	0	0	0	0	0	0	0	0	0
12274010	4	0	1.yes	0.no	0.no	0.no	0.no	1.yes	0	0	0	0	1	0	0	0	0	1	0	0	1	1	0	0	0	1	1	0	0	moderate	none	0	0	15236	0	0	0	0	0	1	0	0	0	0	0	0	0	0	0
12274010	5	0	1.yes	0.no	0.no	0.no	0.no	1.yes	0	0	0	0	1	0	0	0	0	1	0	0	1	1	0	0	0	1	1	0	0	moderate	severe	0	0	15236	0	0	0	0	0	0	0	0	0	0	0	0	0	0	0
12274010	6	0	1.yes	0.no	0.no	0.no	0.no	1.yes	0	0	0	0	1	0	0	0	0	1	0	0	1	1	0	0	0	1	1	0	0	moderate	none	0	0	15236	0	0	0	0	0	0	1	0	0	0	0	0	0	0	0
12274010	7	0	1.yes	0.no	0.no	0.no	0.no	1.yes	0	0	0	0	1	0	0	0	0	1	0	0	1	1	0	0	0	1	1	0	0	moderate	mild	0	0	15236	0	0	0	0	0	0	0	1	0	0	0	0	0	0	0
12274010	8	0	1.yes	0.no	0.no	0.no	0.no	1.yes	0	0	0	0	1	0	0	0	0	1	0	0	1	1	0	0	0	1	1	0	0	moderate	moderate	0	0	15236	0	0	0	0	0	0	0	0	1	0	0	0	0	0	0
12274010	9	0	1.yes	0.no	0.no	0.no	0.no	1.yes	0	0	0	0	1	0	0	0	0	1	0	0	1	1	0	0	0	1	1	0	0	moderate	severe	0	0	15236	0	0	0	0	0	0	0	0	0	1	0	0	0	0	0
12274010	10	0	1.yes	0.no	0.no	0.no	0.no	1.yes	0	0	0	0	1	0	0	0	0	1	0	0	1	1	0	0	0	1	1	0	0	moderate	moderate	0	0	15236	0	0	0	0	0	0	0	0	0	0	1	0	0	0	0
12274010	11	0	1.yes	0.no	0.no	0.no	0.no	1.yes	0	0	0	0	1	0	0	0	0	1	0	0	1	1	0	0	0	1	1	0	0	moderate	none	0	0	15236	0	0	0	0	0	0	0	0	0	0	0	1	0	0	0
12274010	12	0	1.yes	0.no	0.no	0.no	0.no	1.yes	0	0	0	0	1	0	0	0	0	1	0	0	1	1	0	0	0	1	1	0	0	moderate	severe	0	0	15236	0	0	0	0	0	0	0	0	0	0	0	0	1	0	0
12274010	13	0	1.yes	0.no	0.no	0.no	0.no	1.yes	0	0	0	0	1	0	0	0	0	1	0	0	1	1	0	0	0	1	1	0	0	moderate	extreme	0	0	15236	0	0	0	0	0	0	0	0	0	0	0	0	0	1	0
12274010	14	0	1.yes	0.no	0.no	0.no	0.no	1.yes	0	0	0	0	1	0	0	0	0	1	0	0	1	1	0	0	0	1	1	0	0	moderate	mild	0	0	15236	0	0	0	0	0	0	0	0	0	0	0	0	0	0	1
12274010	15	0	1.yes	0.no	0.no	0.no	0.no	1.yes	0	0	0	0	1	0	0	0	0	1	0	0	1	1	0	0	0	1	1	0	0	moderate	severe	0	0	15236	0	0	0	0	0	0	0	0	0	0	0	0	0	0	0
12274020	1	0	0.no	0.no	0.no	0.no	0.no	1.yes	0	0	0	0	1	0	0	0	0	1	0	1	0	1	0	0	0	1	1	0	0	none	none	0	0	12852	0	0	1	0	0	0	0	0	0	0	0	0	0	0	0
12274020	2	0	0.no	0.no	0.no	0.no	0.no	1.yes	0	0	0	0	1	0	0	0	0	1	0	1	0	1	0	0	0	1	1	0	0	none	none	0	0	12852	0	0	0	1	0	0	0	0	0	0	0	0	0	0	0
12274020	3	0	0.no	0.no	0.no	0.no	0.no	1.yes	0	0	0	0	1	0	0	0	0	1	0	1	0	1	0	0	0	1	1	0	0	none	mild	0	0	12852	0	0	0	0	1	0	0	0	0	0	0	0	0	0	0
12274020	4	0	0.no	0.no	0.no	0.no	0.no	1.yes	0	0	0	0	1	0	0	0	0	1	0	1	0	1	0	0	0	1	1	0	0	none	mild	0	0	12852	0	0	0	0	0	1	0	0	0	0	0	0	0	0	0
12274020	5	0	0.no	0.no	0.no	0.no	0.no	1.yes	0	0	0	0	1	0	0	0	0	1	0	1	0	1	0	0	0	1	1	0	0	none	moderate	0	0	12852	0	0	0	0	0	0	0	0	0	0	0	0	0	0	0
12274020	6	0	0.no	0.no	0.no	0.no	0.no	1.yes	0	0	0	0	1	0	0	0	0	1	0	1	0	1	0	0	0	1	1	0	0	none	none	0	0	12852	0	0	0	0	0	0	1	0	0	0	0	0	0	0	0
12274020	7	0	0.no	0.no	0.no	0.no	0.no	1.yes	0	0	0	0	1	0	0	0	0	1	0	1	0	1	0	0	0	1	1	0	0	none	none	0	0	12852	0	0	0	0	0	0	0	1	0	0	0	0	0	0	0
12274020	8	0	0.no	0.no	0.no	0.no	0.no	1.yes	0	0	0	0	1	0	0	0	0	1	0	1	0	1	0	0	0	1	1	0	0	none	moderate	0	0	12852	0	0	0	0	0	0	0	0	1	0	0	0	0	0	0
12274020	9	0	0.no	0.no	0.no	0.no	0.no	1.yes	0	0	0	0	1	0	0	0	0	1	0	1	0	1	0	0	0	1	1	0	0	none	severe	0	0	12852	0	0	0	0	0	0	0	0	0	1	0	0	0	0	0
12274020	10	0	0.no	0.no	0.no	0.no	0.no	1.yes	0	0	0	0	1	0	0	0	0	1	0	1	0	1	0	0	0	1	1	0	0	none	severe	0	0	12852	0	0	0	0	0	0	0	0	0	0	1	0	0	0	0
12274020	11	0	0.no	0.no	0.no	0.no	0.no	1.yes	0	0	0	0	1	0	0	0	0	1	0	1	0	1	0	0	0	1	1	0	0	none	none	0	0	12852	0	0	0	0	0	0	0	0	0	0	0	1	0	0	0
12274020	12	0	0.no	0.no	0.no	0.no	0.no	1.yes	0	0	0	0	1	0	0	0	0	1	0	1	0	1	0	0	0	1	1	0	0	none	severe	0	0	12852	0	0	0	0	0	0	0	0	0	0	0	0	1	0	0
12274020	13	0	0.no	0.no	0.no	0.no	0.no	1.yes	0	0	0	0	1	0	0	0	0	1	0	1	0	1	0	0	0	1	1	0	0	none	extreme	0	0	12852	0	0	0	0	0	0	0	0	0	0	0	0	0	1	0
12274020	14	0	0.no	0.no	0.no	0.no	0.no	1.yes	0	0	0	0	1	0	0	0	0	1	0	1	0	1	0	0	0	1	1	0	0	none	moderate	0	0	12852	0	0	0	0	0	0	0	0	0	0	0	0	0	0	1
12274020	15	0	0.no	0.no	0.no	0.no	0.no	1.yes	0	0	0	0	1	0	0	0	0	1	0	1	0	1	0	0	0	1	1	0	0	none	severe	0	0	12852	0	0	0	0	0	0	0	0	0	0	0	0	0	0	0
12310010	1	1	0.no	0.no	0.no	0.no	0.no	1.yes	0	0	1	0	0	0	0	0	0	1	0	0	1	1	0	0	0	1	0	0	0	mild	mild	0	0	9880	0	0	1	0	0	0	0	0	0	0	0	0	0	0	0
12310010	2	1	0.no	0.no	0.no	0.no	0.no	1.yes	0	0	1	0	0	0	0	0	0	1	0	0	1	1	0	0	0	1	0	0	0	mild	none	0	0	9880	0	0	0	1	0	0	0	0	0	0	0	0	0	0	0
12310010	3	1	0.no	0.no	0.no	0.no	0.no	1.yes	0	0	1	0	0	0	0	0	0	1	0	0	1	1	0	0	0	1	0	0	0	mild	mild	0	0	9880	0	0	0	0	1	0	0	0	0	0	0	0	0	0	0
12310010	4	1	0.no	0.no	0.no	0.no	0.no	1.yes	0	0	1	0	0	0	0	0	0	1	0	0	1	1	0	0	0	1	0	0	0	mild	mild	0	0	9880	0	0	0	0	0	1	0	0	0	0	0	0	0	0	0
12310010	5	1	0.no	0.no	0.no	0.no	0.no	1.yes	0	0	1	0	0	0	0	0	0	1	0	0	1	1	0	0	0	1	0	0	0	mild	moderate	0	0	9880	0	0	0	0	0	0	0	0	0	0	0	0	0	0	0
12310010	6	1	0.no	0.no	0.no	0.no	0.no	1.yes	0	0	1	0	0	0	0	0	0	1	0	0	1	1	0	0	0	1	0	0	0	mild	mild	0	0	9880	0	0	0	0	0	0	1	0	0	0	0	0	0	0	0
12310010	7	1	0.no	0.no	0.no	0.no	0.no	1.yes	0	0	1	0	0	0	0	0	0	1	0	0	1	1	0	0	0	1	0	0	0	mild	mild	0	0	9880	0	0	0	0	0	0	0	1	0	0	0	0	0	0	0
12310010	8	1	0.no	0.no	0.no	0.no	0.no	1.yes	0	0	1	0	0	0	0	0	0	1	0	0	1	1	0	0	0	1	0	0	0	mild	moderate	0	0	9880	0	0	0	0	0	0	0	0	1	0	0	0	0	0	0
12310010	9	1	0.no	0.no	0.no	0.no	0.no	1.yes	0	0	1	0	0	0	0	0	0	1	0	0	1	1	0	0	0	1	0	0	0	mild	severe	0	0	9880	0	0	0	0	0	0	0	0	0	1	0	0	0	0	0
12310010	10	1	0.no	0.no	0.no	0.no	0.no	1.yes	0	0	1	0	0	0	0	0	0	1	0	0	1	1	0	0	0	1	0	0	0	mild	moderate	0	0	9880	0	0	0	0	0	0	0	0	0	0	1	0	0	0	0
12310010	11	1	0.no	0.no	0.no	0.no	0.no	1.yes	0	0	1	0	0	0	0	0	0	1	0	0	1	1	0	0	0	1	0	0	0	mild	mild	0	0	9880	0	0	0	0	0	0	0	0	0	0	0	1	0	0	0
12310010	12	1	0.no	0.no	0.no	0.no	0.no	1.yes	0	0	1	0	0	0	0	0	0	1	0	0	1	1	0	0	0	1	0	0	0	mild	moderate	0	0	9880	0	0	0	0	0	0	0	0	0	0	0	0	1	0	0
12310010	13	1	0.no	0.no	0.no	0.no	0.no	1.yes	0	0	1	0	0	0	0	0	0	1	0	0	1	1	0	0	0	1	0	0	0	mild	severe	0	0	9880	0	0	0	0	0	0	0	0	0	0	0	0	0	1	0
12310010	14	1	0.no	0.no	0.no	0.no	0.no	1.yes	0	0	1	0	0	0	0	0	0	1	0	0	1	1	0	0	0	1	0	0	0	mild	moderate	0	0	9880	0	0	0	0	0	0	0	0	0	0	0	0	0	0	1
12310010	15	1	0.no	0.no	0.no	0.no	0.no	1.yes	0	0	1	0	0	0	0	0	0	1	0	0	1	1	0	0	0	1	0	0	0	mild	severe	0	0	9880	0	0	0	0	0	0	0	0	0	0	0	0	0	0	0
12611020	1	2	1.yes	1.yes	1.yes	0.no	0.no	0.no	3	0	1	0	0	0	0	0	0	1	0	1	0	0	1	0	0	1	1	0	0	extreme	moderate	0	0	6012	0	0	1	0	0	0	0	0	0	0	0	0	0	0	0
12611020	2	2	1.yes	1.yes	1.yes	0.no	0.no	0.no	3	0	1	0	0	0	0	0	0	1	0	1	0	0	1	0	0	1	1	0	0	extreme	none	0	0	6012	0	0	0	1	0	0	0	0	0	0	0	0	0	0	0
12611020	3	2	1.yes	1.yes	1.yes	0.no	0.no	0.no	3	0	1	0	0	0	0	0	0	1	0	1	0	0	1	0	0	1	1	0	0	extreme	severe	0	0	6012	0	0	0	0	1	0	0	0	0	0	0	0	0	0	0
12611020	4	2	1.yes	1.yes	1.yes	0.no	0.no	0.no	3	0	1	0	0	0	0	0	0	1	0	1	0	0	1	0	0	1	1	0	0	extreme	moderate	0	0	6012	0	0	0	0	0	1	0	0	0	0	0	0	0	0	0
12611020	5	2	1.yes	1.yes	1.yes	0.no	0.no	0.no	3	0	1	0	0	0	0	0	0	1	0	1	0	0	1	0	0	1	1	0	0	extreme	severe	0	0	6012	0	0	0	0	0	0	0	0	0	0	0	0	0	0	0
12611020	6	2	1.yes	1.yes	1.yes	0.no	0.no	0.no	3	0	1	0	0	0	0	0	0	1	0	1	0	0	1	0	0	1	1	0	0	extreme	moderate	0	0	6012	0	0	0	0	0	0	1	0	0	0	0	0	0	0	0
12611020	7	2	1.yes	1.yes	1.yes	0.no	0.no	0.no	3	0	1	0	0	0	0	0	0	1	0	1	0	0	1	0	0	1	1	0	0	extreme	mild	0	0	6012	0	0	0	0	0	0	0	1	0	0	0	0	0	0	0
12611020	8	2	1.yes	1.yes	1.yes	0.no	0.no	0.no	3	0	1	0	0	0	0	0	0	1	0	1	0	0	1	0	0	1	1	0	0	extreme	severe	0	0	6012	0	0	0	0	0	0	0	0	1	0	0	0	0	0	0
12611020	9	2	1.yes	1.yes	1.yes	0.no	0.no	0.no	3	0	1	0	0	0	0	0	0	1	0	1	0	0	1	0	0	1	1	0	0	extreme	extreme	0	0	6012	0	0	0	0	0	0	0	0	0	1	0	0	0	0	0
12611020	10	2	1.yes	1.yes	1.yes	0.no	0.no	0.no	3	0	1	0	0	0	0	0	0	1	0	1	0	0	1	0	0	1	1	0	0	extreme	severe	0	0	6012	0	0	0	0	0	0	0	0	0	0	1	0	0	0	0
12611020	11	2	1.yes	1.yes	1.yes	0.no	0.no	0.no	3	0	1	0	0	0	0	0	0	1	0	1	0	0	1	0	0	1	1	0	0	extreme	none	0	0	6012	0	0	0	0	0	0	0	0	0	0	0	1	0	0	0
12611020	12	2	1.yes	1.yes	1.yes	0.no	0.no	0.no	3	0	1	0	0	0	0	0	0	1	0	1	0	0	1	0	0	1	1	0	0	extreme	severe	0	0	6012	0	0	0	0	0	0	0	0	0	0	0	0	1	0	0
12611020	13	2	1.yes	1.yes	1.yes	0.no	0.no	0.no	3	0	1	0	0	0	0	0	0	1	0	1	0	0	1	0	0	1	1	0	0	extreme	severe	0	0	6012	0	0	0	0	0	0	0	0	0	0	0	0	0	1	0
12611020	14	2	1.yes	1.yes	1.yes	0.no	0.no	0.no	3	0	1	0	0	0	0	0	0	1	0	1	0	0	1	0	0	1	1	0	0	extreme	mild	0	0	6012	0	0	0	0	0	0	0	0	0	0	0	0	0	0	1
12611020	15	2	1.yes	1.yes	1.yes	0.no	0.no	0.no	3	0	1	0	0	0	0	0	0	1	0	1	0	0	1	0	0	1	1	0	0	extreme	moderate	0	0	6012	0	0	0	0	0	0	0	0	0	0	0	0	0	0	0
12666010	1	1	1.yes	1.yes	0.no	0.no	0.no	0.no	0	0	1	0	0	0	0	0	0	1	0	1	0	0	1	0	0	0	0	0	1	moderate	moderate	0	0	8594	0	0	1	0	0	0	0	0	0	0	0	0	0	0	0
12666010	2	1	1.yes	1.yes	0.no	0.no	0.no	0.no	0	0	1	0	0	0	0	0	0	1	0	1	0	0	1	0	0	0	0	0	1	moderate	none	0	0	8594	0	0	0	1	0	0	0	0	0	0	0	0	0	0	0
12666010	3	1	1.yes	1.yes	0.no	0.no	0.no	0.no	0	0	1	0	0	0	0	0	0	1	0	1	0	0	1	0	0	0	0	0	1	moderate	moderate	0	0	8594	0	0	0	0	1	0	0	0	0	0	0	0	0	0	0
12666010	4	1	1.yes	1.yes	0.no	0.no	0.no	0.no	0	0	1	0	0	0	0	0	0	1	0	1	0	0	1	0	0	0	0	0	1	moderate	severe	0	0	8594	0	0	0	0	0	1	0	0	0	0	0	0	0	0	0
12666010	5	1	1.yes	1.yes	0.no	0.no	0.no	0.no	0	0	1	0	0	0	0	0	0	1	0	1	0	0	1	0	0	0	0	0	1	moderate	extreme	0	0	8594	0	0	0	0	0	0	0	0	0	0	0	0	0	0	0
12666010	6	1	1.yes	1.yes	0.no	0.no	0.no	0.no	0	0	1	0	0	0	0	0	0	1	0	1	0	0	1	0	0	0	0	0	1	moderate	moderate	0	0	8594	0	0	0	0	0	0	1	0	0	0	0	0	0	0	0
12666010	7	1	1.yes	1.yes	0.no	0.no	0.no	0.no	0	0	1	0	0	0	0	0	0	1	0	1	0	0	1	0	0	0	0	0	1	moderate	severe	0	0	8594	0	0	0	0	0	0	0	1	0	0	0	0	0	0	0
12666010	8	1	1.yes	1.yes	0.no	0.no	0.no	0.no	0	0	1	0	0	0	0	0	0	1	0	1	0	0	1	0	0	0	0	0	1	moderate	extreme	0	0	8594	0	0	0	0	0	0	0	0	1	0	0	0	0	0	0
12666010	9	1	1.yes	1.yes	0.no	0.no	0.no	0.no	0	0	1	0	0	0	0	0	0	1	0	1	0	0	1	0	0	0	0	0	1	moderate	extreme	0	0	8594	0	0	0	0	0	0	0	0	0	1	0	0	0	0	0
12666010	10	1	1.yes	1.yes	0.no	0.no	0.no	0.no	0	0	1	0	0	0	0	0	0	1	0	1	0	0	1	0	0	0	0	0	1	moderate	extreme	0	0	8594	0	0	0	0	0	0	0	0	0	0	1	0	0	0	0
12666010	11	1	1.yes	1.yes	0.no	0.no	0.no	0.no	0	0	1	0	0	0	0	0	0	1	0	1	0	0	1	0	0	0	0	0	1	moderate	mild	0	0	8594	0	0	0	0	0	0	0	0	0	0	0	1	0	0	0
12666010	12	1	1.yes	1.yes	0.no	0.no	0.no	0.no	0	0	1	0	0	0	0	0	0	1	0	1	0	0	1	0	0	0	0	0	1	moderate	mild	0	0	8594	0	0	0	0	0	0	0	0	0	0	0	0	1	0	0
12666010	13	1	1.yes	1.yes	0.no	0.no	0.no	0.no	0	0	1	0	0	0	0	0	0	1	0	1	0	0	1	0	0	0	0	0	1	moderate	extreme	0	0	8594	0	0	0	0	0	0	0	0	0	0	0	0	0	1	0
12666010	14	1	1.yes	1.yes	0.no	0.no	0.no	0.no	0	0	1	0	0	0	0	0	0	1	0	1	0	0	1	0	0	0	0	0	1	moderate	moderate	0	0	8594	0	0	0	0	0	0	0	0	0	0	0	0	0	0	1
12666010	15	1	1.yes	1.yes	0.no	0.no	0.no	0.no	0	0	1	0	0	0	0	0	0	1	0	1	0	0	1	0	0	0	0	0	1	moderate	mild	0	0	8594	0	0	0	0	0	0	0	0	0	0	0	0	0	0	0
12667010	1	0	1.yes	0.no	0.no	0.no	0.no	0.no	0	0	0	1	0	0	0	0	0	1	0	0	1	0	1	0	0	0	0	0	0	none	severe	0	0	22455	0	0	1	0	0	0	0	0	0	0	0	0	0	0	0
12667010	2	0	1.yes	0.no	0.no	0.no	0.no	0.no	0	0	0	1	0	0	0	0	0	1	0	0	1	0	1	0	0	0	0	0	0	none	mild	0	0	22455	0	0	0	1	0	0	0	0	0	0	0	0	0	0	0
12667010	3	0	1.yes	0.no	0.no	0.no	0.no	0.no	0	0	0	1	0	0	0	0	0	1	0	0	1	0	1	0	0	0	0	0	0	none	moderate	0	0	22455	0	0	0	0	1	0	0	0	0	0	0	0	0	0	0
12667010	4	0	1.yes	0.no	0.no	0.no	0.no	0.no	0	0	0	1	0	0	0	0	0	1	0	0	1	0	1	0	0	0	0	0	0	none	moderate	0	0	22455	0	0	0	0	0	1	0	0	0	0	0	0	0	0	0
12667010	5	0	1.yes	0.no	0.no	0.no	0.no	0.no	0	0	0	1	0	0	0	0	0	1	0	0	1	0	1	0	0	0	0	0	0	none	moderate	0	0	22455	0	0	0	0	0	0	0	0	0	0	0	0	0	0	0
12667010	6	0	1.yes	0.no	0.no	0.no	0.no	0.no	0	0	0	1	0	0	0	0	0	1	0	0	1	0	1	0	0	0	0	0	0	none	moderate	0	0	22455	0	0	0	0	0	0	1	0	0	0	0	0	0	0	0
12667010	7	0	1.yes	0.no	0.no	0.no	0.no	0.no	0	0	0	1	0	0	0	0	0	1	0	0	1	0	1	0	0	0	0	0	0	none	moderate	0	0	22455	0	0	0	0	0	0	0	1	0	0	0	0	0	0	0
12667010	8	0	1.yes	0.no	0.no	0.no	0.no	0.no	0	0	0	1	0	0	0	0	0	1	0	0	1	0	1	0	0	0	0	0	0	none	severe	0	0	22455	0	0	0	0	0	0	0	0	1	0	0	0	0	0	0
12667010	9	0	1.yes	0.no	0.no	0.no	0.no	0.no	0	0	0	1	0	0	0	0	0	1	0	0	1	0	1	0	0	0	0	0	0	none	extreme	0	0	22455	0	0	0	0	0	0	0	0	0	1	0	0	0	0	0
12667010	10	0	1.yes	0.no	0.no	0.no	0.no	0.no	0	0	0	1	0	0	0	0	0	1	0	0	1	0	1	0	0	0	0	0	0	none	extreme	0	0	22455	0	0	0	0	0	0	0	0	0	0	1	0	0	0	0
12667010	11	0	1.yes	0.no	0.no	0.no	0.no	0.no	0	0	0	1	0	0	0	0	0	1	0	0	1	0	1	0	0	0	0	0	0	none	none	0	0	22455	0	0	0	0	0	0	0	0	0	0	0	1	0	0	0
12667010	12	0	1.yes	0.no	0.no	0.no	0.no	0.no	0	0	0	1	0	0	0	0	0	1	0	0	1	0	1	0	0	0	0	0	0	none	extreme	0	0	22455	0	0	0	0	0	0	0	0	0	0	0	0	1	0	0
12667010	13	0	1.yes	0.no	0.no	0.no	0.no	0.no	0	0	0	1	0	0	0	0	0	1	0	0	1	0	1	0	0	0	0	0	0	none	extreme	0	0	22455	0	0	0	0	0	0	0	0	0	0	0	0	0	1	0
12667010	14	0	1.yes	0.no	0.no	0.no	0.no	0.no	0	0	0	1	0	0	0	0	0	1	0	0	1	0	1	0	0	0	0	0	0	none	severe	0	0	22455	0	0	0	0	0	0	0	0	0	0	0	0	0	0	1
12667010	15	0	1.yes	0.no	0.no	0.no	0.no	0.no	0	0	0	1	0	0	0	0	0	1	0	0	1	0	1	0	0	0	0	0	0	none	severe	0	0	22455	0	0	0	0	0	0	0	0	0	0	0	0	0	0	0
12690010	1	5	1.yes	0.no	0.no	0.no	1.yes	1.yes	0	0	0	0	1	0	0	0	0	0	1	0	1	1	0	0	0	0	0	0	0	severe	mild	0	0	15370	0	0	1	0	0	0	0	0	0	0	0	0	0	0	0
12690010	2	5	1.yes	0.no	0.no	0.no	1.yes	1.yes	0	0	0	0	1	0	0	0	0	0	1	0	1	1	0	0	0	0	0	0	0	severe	none	0	0	15370	0	0	0	1	0	0	0	0	0	0	0	0	0	0	0
12690010	3	5	1.yes	0.no	0.no	0.no	1.yes	1.yes	0	0	0	0	1	0	0	0	0	0	1	0	1	1	0	0	0	0	0	0	0	severe	mild	0	0	15370	0	0	0	0	1	0	0	0	0	0	0	0	0	0	0
12690010	4	5	1.yes	0.no	0.no	0.no	1.yes	1.yes	0	0	0	0	1	0	0	0	0	0	1	0	1	1	0	0	0	0	0	0	0	severe	moderate	0	0	15370	0	0	0	0	0	1	0	0	0	0	0	0	0	0	0
12690010	5	5	1.yes	0.no	0.no	0.no	1.yes	1.yes	0	0	0	0	1	0	0	0	0	0	1	0	1	1	0	0	0	0	0	0	0	severe	extreme	0	0	15370	0	0	0	0	0	0	0	0	0	0	0	0	0	0	0
12690010	6	5	1.yes	0.no	0.no	0.no	1.yes	1.yes	0	0	0	0	1	0	0	0	0	0	1	0	1	1	0	0	0	0	0	0	0	severe	mild	0	0	15370	0	0	0	0	0	0	1	0	0	0	0	0	0	0	0
12690010	7	5	1.yes	0.no	0.no	0.no	1.yes	1.yes	0	0	0	0	1	0	0	0	0	0	1	0	1	1	0	0	0	0	0	0	0	severe	none	0	0	15370	0	0	0	0	0	0	0	1	0	0	0	0	0	0	0
12690010	8	5	1.yes	0.no	0.no	0.no	1.yes	1.yes	0	0	0	0	1	0	0	0	0	0	1	0	1	1	0	0	0	0	0	0	0	severe	moderate	0	0	15370	0	0	0	0	0	0	0	0	1	0	0	0	0	0	0
12690010	9	5	1.yes	0.no	0.no	0.no	1.yes	1.yes	0	0	0	0	1	0	0	0	0	0	1	0	1	1	0	0	0	0	0	0	0	severe	severe	0	0	15370	0	0	0	0	0	0	0	0	0	1	0	0	0	0	0
12690010	10	5	1.yes	0.no	0.no	0.no	1.yes	1.yes	0	0	0	0	1	0	0	0	0	0	1	0	1	1	0	0	0	0	0	0	0	severe	severe	0	0	15370	0	0	0	0	0	0	0	0	0	0	1	0	0	0	0
12690010	11	5	1.yes	0.no	0.no	0.no	1.yes	1.yes	0	0	0	0	1	0	0	0	0	0	1	0	1	1	0	0	0	0	0	0	0	severe	none	0	0	15370	0	0	0	0	0	0	0	0	0	0	0	1	0	0	0
12690010	12	5	1.yes	0.no	0.no	0.no	1.yes	1.yes	0	0	0	0	1	0	0	0	0	0	1	0	1	1	0	0	0	0	0	0	0	severe	moderate	0	0	15370	0	0	0	0	0	0	0	0	0	0	0	0	1	0	0
12690010	13	5	1.yes	0.no	0.no	0.no	1.yes	1.yes	0	0	0	0	1	0	0	0	0	0	1	0	1	1	0	0	0	0	0	0	0	severe	severe	0	0	15370	0	0	0	0	0	0	0	0	0	0	0	0	0	1	0
12690010	14	5	1.yes	0.no	0.no	0.no	1.yes	1.yes	0	0	0	0	1	0	0	0	0	0	1	0	1	1	0	0	0	0	0	0	0	severe	moderate	0	0	15370	0	0	0	0	0	0	0	0	0	0	0	0	0	0	1
12690010	15	5	1.yes	0.no	0.no	0.no	1.yes	1.yes	0	0	0	0	1	0	0	0	0	0	1	0	1	1	0	0	0	0	0	0	0	severe	severe	0	0	15370	0	0	0	0	0	0	0	0	0	0	0	0	0	0	0
12709020	1	0	1.yes	0.no	0.no	0.no	0.no	1.yes	0	1	0	0	0	0	0	0	1	0	0	1	0	0	1	0	0	0	1	0	1	moderate	moderate	0	1	10174	0	0	1	0	0	0	0	0	0	0	0	0	0	0	0
12709020	2	0	1.yes	0.no	0.no	0.no	0.no	1.yes	0	1	0	0	0	0	0	0	1	0	0	1	0	0	1	0	0	0	1	0	1	moderate	moderate	0	1	10174	0	0	0	1	0	0	0	0	0	0	0	0	0	0	0
12709020	3	0	1.yes	0.no	0.no	0.no	0.no	1.yes	0	1	0	0	0	0	0	0	1	0	0	1	0	0	1	0	0	0	1	0	1	moderate	mild	0	1	10174	0	0	0	0	1	0	0	0	0	0	0	0	0	0	0
12709020	4	0	1.yes	0.no	0.no	0.no	0.no	1.yes	0	1	0	0	0	0	0	0	1	0	0	1	0	0	1	0	0	0	1	0	1	moderate	moderate	0	1	10174	0	0	0	0	0	1	0	0	0	0	0	0	0	0	0
12709020	5	0	1.yes	0.no	0.no	0.no	0.no	1.yes	0	1	0	0	0	0	0	0	1	0	0	1	0	0	1	0	0	0	1	0	1	moderate	severe	0	1	10174	0	0	0	0	0	0	0	0	0	0	0	0	0	0	0
12709020	6	0	1.yes	0.no	0.no	0.no	0.no	1.yes	0	1	0	0	0	0	0	0	1	0	0	1	0	0	1	0	0	0	1	0	1	moderate	moderate	0	1	10174	0	0	0	0	0	0	1	0	0	0	0	0	0	0	0
12709020	7	0	1.yes	0.no	0.no	0.no	0.no	1.yes	0	1	0	0	0	0	0	0	1	0	0	1	0	0	1	0	0	0	1	0	1	moderate	mild	0	1	10174	0	0	0	0	0	0	0	1	0	0	0	0	0	0	0
12709020	8	0	1.yes	0.no	0.no	0.no	0.no	1.yes	0	1	0	0	0	0	0	0	1	0	0	1	0	0	1	0	0	0	1	0	1	moderate	severe	0	1	10174	0	0	0	0	0	0	0	0	1	0	0	0	0	0	0
12709020	9	0	1.yes	0.no	0.no	0.no	0.no	1.yes	0	1	0	0	0	0	0	0	1	0	0	1	0	0	1	0	0	0	1	0	1	moderate	extreme	0	1	10174	0	0	0	0	0	0	0	0	0	1	0	0	0	0	0
12709020	10	0	1.yes	0.no	0.no	0.no	0.no	1.yes	0	1	0	0	0	0	0	0	1	0	0	1	0	0	1	0	0	0	1	0	1	moderate	severe	0	1	10174	0	0	0	0	0	0	0	0	0	0	1	0	0	0	0
12709020	11	0	1.yes	0.no	0.no	0.no	0.no	1.yes	0	1	0	0	0	0	0	0	1	0	0	1	0	0	1	0	0	0	1	0	1	moderate	mild	0	1	10174	0	0	0	0	0	0	0	0	0	0	0	1	0	0	0
12709020	12	0	1.yes	0.no	0.no	0.no	0.no	1.yes	0	1	0	0	0	0	0	0	1	0	0	1	0	0	1	0	0	0	1	0	1	moderate	severe	0	1	10174	0	0	0	0	0	0	0	0	0	0	0	0	1	0	0
12709020	13	0	1.yes	0.no	0.no	0.no	0.no	1.yes	0	1	0	0	0	0	0	0	1	0	0	1	0	0	1	0	0	0	1	0	1	moderate	severe	0	1	10174	0	0	0	0	0	0	0	0	0	0	0	0	0	1	0
12709020	14	0	1.yes	0.no	0.no	0.no	0.no	1.yes	0	1	0	0	0	0	0	0	1	0	0	1	0	0	1	0	0	0	1	0	1	moderate	severe	0	1	10174	0	0	0	0	0	0	0	0	0	0	0	0	0	0	1
12709020	15	0	1.yes	0.no	0.no	0.no	0.no	1.yes	0	1	0	0	0	0	0	0	1	0	0	1	0	0	1	0	0	0	1	0	1	moderate	moderate	0	1	10174	0	0	0	0	0	0	0	0	0	0	0	0	0	0	0
12765010	1	3	1.yes	1.yes	0.no	0.no	1.yes	1.yes	2	1	0	0	0	0	0	0	0	1	0	0	1	0	1	0	0	0	1	0	0	extreme	mild	0	0	6986	0	0	1	0	0	0	0	0	0	0	0	0	0	0	0
12765010	2	3	1.yes	1.yes	0.no	0.no	1.yes	1.yes	2	1	0	0	0	0	0	0	0	1	0	0	1	0	1	0	0	0	1	0	0	extreme	none	0	0	6986	0	0	0	1	0	0	0	0	0	0	0	0	0	0	0
12765010	3	3	1.yes	1.yes	0.no	0.no	1.yes	1.yes	2	1	0	0	0	0	0	0	0	1	0	0	1	0	1	0	0	0	1	0	0	extreme	mild	0	0	6986	0	0	0	0	1	0	0	0	0	0	0	0	0	0	0
12765010	4	3	1.yes	1.yes	0.no	0.no	1.yes	1.yes	2	1	0	0	0	0	0	0	0	1	0	0	1	0	1	0	0	0	1	0	0	extreme	moderate	0	0	6986	0	0	0	0	0	1	0	0	0	0	0	0	0	0	0
12765010	5	3	1.yes	1.yes	0.no	0.no	1.yes	1.yes	2	1	0	0	0	0	0	0	0	1	0	0	1	0	1	0	0	0	1	0	0	extreme	extreme	0	0	6986	0	0	0	0	0	0	0	0	0	0	0	0	0	0	0
12765010	6	3	1.yes	1.yes	0.no	0.no	1.yes	1.yes	2	1	0	0	0	0	0	0	0	1	0	0	1	0	1	0	0	0	1	0	0	extreme	mild	0	0	6986	0	0	0	0	0	0	1	0	0	0	0	0	0	0	0
12765010	7	3	1.yes	1.yes	0.no	0.no	1.yes	1.yes	2	1	0	0	0	0	0	0	0	1	0	0	1	0	1	0	0	0	1	0	0	extreme	none	0	0	6986	0	0	0	0	0	0	0	1	0	0	0	0	0	0	0
12765010	9	3	1.yes	1.yes	0.no	0.no	1.yes	1.yes	2	1	0	0	0	0	0	0	0	1	0	0	1	0	1	0	0	0	1	0	0	extreme	extreme	0	0	6986	0	0	0	0	0	0	0	0	0	1	0	0	0	0	0
12765010	10	3	1.yes	1.yes	0.no	0.no	1.yes	1.yes	2	1	0	0	0	0	0	0	0	1	0	0	1	0	1	0	0	0	1	0	0	extreme	extreme	0	0	6986	0	0	0	0	0	0	0	0	0	0	1	0	0	0	0
12765010	11	3	1.yes	1.yes	0.no	0.no	1.yes	1.yes	2	1	0	0	0	0	0	0	0	1	0	0	1	0	1	0	0	0	1	0	0	extreme	none	0	0	6986	0	0	0	0	0	0	0	0	0	0	0	1	0	0	0
12765010	12	3	1.yes	1.yes	0.no	0.no	1.yes	1.yes	2	1	0	0	0	0	0	0	0	1	0	0	1	0	1	0	0	0	1	0	0	extreme	severe	0	0	6986	0	0	0	0	0	0	0	0	0	0	0	0	1	0	0
12765010	13	3	1.yes	1.yes	0.no	0.no	1.yes	1.yes	2	1	0	0	0	0	0	0	0	1	0	0	1	0	1	0	0	0	1	0	0	extreme	severe	0	0	6986	0	0	0	0	0	0	0	0	0	0	0	0	0	1	0
12765010	14	3	1.yes	1.yes	0.no	0.no	1.yes	1.yes	2	1	0	0	0	0	0	0	0	1	0	0	1	0	1	0	0	0	1	0	0	extreme	severe	0	0	6986	0	0	0	0	0	0	0	0	0	0	0	0	0	0	1
12765010	15	3	1.yes	1.yes	0.no	0.no	1.yes	1.yes	2	1	0	0	0	0	0	0	0	1	0	0	1	0	1	0	0	0	1	0	0	extreme	extreme	0	0	6986	0	0	0	0	0	0	0	0	0	0	0	0	0	0	0
12922010	1	1	1.yes	1.yes	0.no	0.no	0.no	0.no	0	0	1	0	0	0	0	0	0	1	0	0	1	0	1	0	0	0	0	0	0	mild	mild	0	0	8317	0	0	1	0	0	0	0	0	0	0	0	0	0	0	0
12922010	2	1	1.yes	1.yes	0.no	0.no	0.no	0.no	0	0	1	0	0	0	0	0	0	1	0	0	1	0	1	0	0	0	0	0	0	mild	moderate	0	0	8317	0	0	0	1	0	0	0	0	0	0	0	0	0	0	0
12922010	3	1	1.yes	1.yes	0.no	0.no	0.no	0.no	0	0	1	0	0	0	0	0	0	1	0	0	1	0	1	0	0	0	0	0	0	mild	mild	0	0	8317	0	0	0	0	1	0	0	0	0	0	0	0	0	0	0
12922010	4	1	1.yes	1.yes	0.no	0.no	0.no	0.no	0	0	1	0	0	0	0	0	0	1	0	0	1	0	1	0	0	0	0	0	0	mild	moderate	0	0	8317	0	0	0	0	0	1	0	0	0	0	0	0	0	0	0
12922010	5	1	1.yes	1.yes	0.no	0.no	0.no	0.no	0	0	1	0	0	0	0	0	0	1	0	0	1	0	1	0	0	0	0	0	0	mild	mild	0	0	8317	0	0	0	0	0	0	0	0	0	0	0	0	0	0	0
12922010	6	1	1.yes	1.yes	0.no	0.no	0.no	0.no	0	0	1	0	0	0	0	0	0	1	0	0	1	0	1	0	0	0	0	0	0	mild	mild	0	0	8317	0	0	0	0	0	0	1	0	0	0	0	0	0	0	0
12922010	7	1	1.yes	1.yes	0.no	0.no	0.no	0.no	0	0	1	0	0	0	0	0	0	1	0	0	1	0	1	0	0	0	0	0	0	mild	mild	0	0	8317	0	0	0	0	0	0	0	1	0	0	0	0	0	0	0
12922010	8	1	1.yes	1.yes	0.no	0.no	0.no	0.no	0	0	1	0	0	0	0	0	0	1	0	0	1	0	1	0	0	0	0	0	0	mild	extreme	0	0	8317	0	0	0	0	0	0	0	0	1	0	0	0	0	0	0
12922010	9	1	1.yes	1.yes	0.no	0.no	0.no	0.no	0	0	1	0	0	0	0	0	0	1	0	0	1	0	1	0	0	0	0	0	0	mild	extreme	0	0	8317	0	0	0	0	0	0	0	0	0	1	0	0	0	0	0
12922010	10	1	1.yes	1.yes	0.no	0.no	0.no	0.no	0	0	1	0	0	0	0	0	0	1	0	0	1	0	1	0	0	0	0	0	0	mild	extreme	0	0	8317	0	0	0	0	0	0	0	0	0	0	1	0	0	0	0
12922010	11	1	1.yes	1.yes	0.no	0.no	0.no	0.no	0	0	1	0	0	0	0	0	0	1	0	0	1	0	1	0	0	0	0	0	0	mild	none	0	0	8317	0	0	0	0	0	0	0	0	0	0	0	1	0	0	0
12922010	12	1	1.yes	1.yes	0.no	0.no	0.no	0.no	0	0	1	0	0	0	0	0	0	1	0	0	1	0	1	0	0	0	0	0	0	mild	mild	0	0	8317	0	0	0	0	0	0	0	0	0	0	0	0	1	0	0
12922010	13	1	1.yes	1.yes	0.no	0.no	0.no	0.no	0	0	1	0	0	0	0	0	0	1	0	0	1	0	1	0	0	0	0	0	0	mild	extreme	0	0	8317	0	0	0	0	0	0	0	0	0	0	0	0	0	1	0
12922010	14	1	1.yes	1.yes	0.no	0.no	0.no	0.no	0	0	1	0	0	0	0	0	0	1	0	0	1	0	1	0	0	0	0	0	0	mild	mild	0	0	8317	0	0	0	0	0	0	0	0	0	0	0	0	0	0	1
12922010	15	1	1.yes	1.yes	0.no	0.no	0.no	0.no	0	0	1	0	0	0	0	0	0	1	0	0	1	0	1	0	0	0	0	0	0	mild	mild	0	0	8317	0	0	0	0	0	0	0	0	0	0	0	0	0	0	0
12967010	1	1	0.no	0.no	0.no	0.no	0.no	0.no	0	0	0	0	1	0	0	0	1	0	0	1	0	0	1	0	0	0	1	0	0	none	mild	0	0	10461	0	0	1	0	0	0	0	0	0	0	0	0	0	0	0
12967010	3	1	0.no	0.no	0.no	0.no	0.no	0.no	0	0	0	0	1	0	0	0	1	0	0	1	0	0	1	0	0	0	1	0	0	none	mild	0	0	10461	0	0	0	0	1	0	0	0	0	0	0	0	0	0	0
12967010	4	1	0.no	0.no	0.no	0.no	0.no	0.no	0	0	0	0	1	0	0	0	1	0	0	1	0	0	1	0	0	0	1	0	0	none	moderate	0	0	10461	0	0	0	0	0	1	0	0	0	0	0	0	0	0	0
12967010	5	1	0.no	0.no	0.no	0.no	0.no	0.no	0	0	0	0	1	0	0	0	1	0	0	1	0	0	1	0	0	0	1	0	0	none	moderate	0	0	10461	0	0	0	0	0	0	0	0	0	0	0	0	0	0	0
12967010	6	1	0.no	0.no	0.no	0.no	0.no	0.no	0	0	0	0	1	0	0	0	1	0	0	1	0	0	1	0	0	0	1	0	0	none	mild	0	0	10461	0	0	0	0	0	0	1	0	0	0	0	0	0	0	0
12967010	7	1	0.no	0.no	0.no	0.no	0.no	0.no	0	0	0	0	1	0	0	0	1	0	0	1	0	0	1	0	0	0	1	0	0	none	mild	0	0	10461	0	0	0	0	0	0	0	1	0	0	0	0	0	0	0
12967010	8	1	0.no	0.no	0.no	0.no	0.no	0.no	0	0	0	0	1	0	0	0	1	0	0	1	0	0	1	0	0	0	1	0	0	none	moderate	0	0	10461	0	0	0	0	0	0	0	0	1	0	0	0	0	0	0
12967010	9	1	0.no	0.no	0.no	0.no	0.no	0.no	0	0	0	0	1	0	0	0	1	0	0	1	0	0	1	0	0	0	1	0	0	none	moderate	0	0	10461	0	0	0	0	0	0	0	0	0	1	0	0	0	0	0
12967010	10	1	0.no	0.no	0.no	0.no	0.no	0.no	0	0	0	0	1	0	0	0	1	0	0	1	0	0	1	0	0	0	1	0	0	none	mild	0	0	10461	0	0	0	0	0	0	0	0	0	0	1	0	0	0	0
12967010	11	1	0.no	0.no	0.no	0.no	0.no	0.no	0	0	0	0	1	0	0	0	1	0	0	1	0	0	1	0	0	0	1	0	0	none	none	0	0	10461	0	0	0	0	0	0	0	0	0	0	0	1	0	0	0
12967010	12	1	0.no	0.no	0.no	0.no	0.no	0.no	0	0	0	0	1	0	0	0	1	0	0	1	0	0	1	0	0	0	1	0	0	none	mild	0	0	10461	0	0	0	0	0	0	0	0	0	0	0	0	1	0	0
12967010	13	1	0.no	0.no	0.no	0.no	0.no	0.no	0	0	0	0	1	0	0	0	1	0	0	1	0	0	1	0	0	0	1	0	0	none	moderate	0	0	10461	0	0	0	0	0	0	0	0	0	0	0	0	0	1	0
12967010	14	1	0.no	0.no	0.no	0.no	0.no	0.no	0	0	0	0	1	0	0	0	1	0	0	1	0	0	1	0	0	0	1	0	0	none	moderate	0	0	10461	0	0	0	0	0	0	0	0	0	0	0	0	0	0	1
12967010	15	1	0.no	0.no	0.no	0.no	0.no	0.no	0	0	0	0	1	0	0	0	1	0	0	1	0	0	1	0	0	0	1	0	0	none	moderate	0	0	10461	0	0	0	0	0	0	0	0	0	0	0	0	0	0	0
12987020	1	8	1.yes	1.yes	0.no	0.no	0.no	0.no	3	1	0	0	0	0	0	0	0	0	1	0	1	0	0	0	1	0	0	0	1	moderate	none	0	0	9593	0	0	1	0	0	0	0	0	0	0	0	0	0	0	0
12987020	2	8	1.yes	1.yes	0.no	0.no	0.no	0.no	3	1	0	0	0	0	0	0	0	0	1	0	1	0	0	0	1	0	0	0	1	moderate	none	0	0	9593	0	0	0	1	0	0	0	0	0	0	0	0	0	0	0
12987020	3	8	1.yes	1.yes	0.no	0.no	0.no	0.no	3	1	0	0	0	0	0	0	0	0	1	0	1	0	0	0	1	0	0	0	1	moderate	none	0	0	9593	0	0	0	0	1	0	0	0	0	0	0	0	0	0	0
12987020	4	8	1.yes	1.yes	0.no	0.no	0.no	0.no	3	1	0	0	0	0	0	0	0	0	1	0	1	0	0	0	1	0	0	0	1	moderate	none	0	0	9593	0	0	0	0	0	1	0	0	0	0	0	0	0	0	0
12987020	5	8	1.yes	1.yes	0.no	0.no	0.no	0.no	3	1	0	0	0	0	0	0	0	0	1	0	1	0	0	0	1	0	0	0	1	moderate	none	0	0	9593	0	0	0	0	0	0	0	0	0	0	0	0	0	0	0
12987020	6	8	1.yes	1.yes	0.no	0.no	0.no	0.no	3	1	0	0	0	0	0	0	0	0	1	0	1	0	0	0	1	0	0	0	1	moderate	none	0	0	9593	0	0	0	0	0	0	1	0	0	0	0	0	0	0	0
12987020	7	8	1.yes	1.yes	0.no	0.no	0.no	0.no	3	1	0	0	0	0	0	0	0	0	1	0	1	0	0	0	1	0	0	0	1	moderate	mild	0	0	9593	0	0	0	0	0	0	0	1	0	0	0	0	0	0	0
12987020	8	8	1.yes	1.yes	0.no	0.no	0.no	0.no	3	1	0	0	0	0	0	0	0	0	1	0	1	0	0	0	1	0	0	0	1	moderate	moderate	0	0	9593	0	0	0	0	0	0	0	0	1	0	0	0	0	0	0
12987020	9	8	1.yes	1.yes	0.no	0.no	0.no	0.no	3	1	0	0	0	0	0	0	0	0	1	0	1	0	0	0	1	0	0	0	1	moderate	extreme	0	0	9593	0	0	0	0	0	0	0	0	0	1	0	0	0	0	0
12987020	10	8	1.yes	1.yes	0.no	0.no	0.no	0.no	3	1	0	0	0	0	0	0	0	0	1	0	1	0	0	0	1	0	0	0	1	moderate	severe	0	0	9593	0	0	0	0	0	0	0	0	0	0	1	0	0	0	0
12987020	11	8	1.yes	1.yes	0.no	0.no	0.no	0.no	3	1	0	0	0	0	0	0	0	0	1	0	1	0	0	0	1	0	0	0	1	moderate	mild	0	0	9593	0	0	0	0	0	0	0	0	0	0	0	1	0	0	0
12987020	12	8	1.yes	1.yes	0.no	0.no	0.no	0.no	3	1	0	0	0	0	0	0	0	0	1	0	1	0	0	0	1	0	0	0	1	moderate	mild	0	0	9593	0	0	0	0	0	0	0	0	0	0	0	0	1	0	0
12987020	13	8	1.yes	1.yes	0.no	0.no	0.no	0.no	3	1	0	0	0	0	0	0	0	0	1	0	1	0	0	0	1	0	0	0	1	moderate	severe	0	0	9593	0	0	0	0	0	0	0	0	0	0	0	0	0	1	0
12987020	14	8	1.yes	1.yes	0.no	0.no	0.no	0.no	3	1	0	0	0	0	0	0	0	0	1	0	1	0	0	0	1	0	0	0	1	moderate	mild	0	0	9593	0	0	0	0	0	0	0	0	0	0	0	0	0	0	1
12987020	15	8	1.yes	1.yes	0.no	0.no	0.no	0.no	3	1	0	0	0	0	0	0	0	0	1	0	1	0	0	0	1	0	0	0	1	moderate	mild	0	0	9593	0	0	0	0	0	0	0	0	0	0	0	0	0	0	0
13137020	1	5	0.no	0.no	0.no	1.yes	0.no	1.yes	0	1	0	0	0	0	0	0	1	0	0	0	1	1	0	0	0	1	0	0	1	severe	mild	0	0	9390	0	0	1	0	0	0	0	0	0	0	0	0	0	0	0
13137020	2	5	0.no	0.no	0.no	1.yes	0.no	1.yes	0	1	0	0	0	0	0	0	1	0	0	0	1	1	0	0	0	1	0	0	1	severe	moderate	0	0	9390	0	0	0	1	0	0	0	0	0	0	0	0	0	0	0
13137020	3	5	0.no	0.no	0.no	1.yes	0.no	1.yes	0	1	0	0	0	0	0	0	1	0	0	0	1	1	0	0	0	1	0	0	1	severe	severe	0	0	9390	0	0	0	0	1	0	0	0	0	0	0	0	0	0	0
13137020	4	5	0.no	0.no	0.no	1.yes	0.no	1.yes	0	1	0	0	0	0	0	0	1	0	0	0	1	1	0	0	0	1	0	0	1	severe	moderate	0	0	9390	0	0	0	0	0	1	0	0	0	0	0	0	0	0	0
13137020	5	5	0.no	0.no	0.no	1.yes	0.no	1.yes	0	1	0	0	0	0	0	0	1	0	0	0	1	1	0	0	0	1	0	0	1	severe	mild	0	0	9390	0	0	0	0	0	0	0	0	0	0	0	0	0	0	0
13137020	6	5	0.no	0.no	0.no	1.yes	0.no	1.yes	0	1	0	0	0	0	0	0	1	0	0	0	1	1	0	0	0	1	0	0	1	severe	moderate	0	0	9390	0	0	0	0	0	0	1	0	0	0	0	0	0	0	0
13137020	7	5	0.no	0.no	0.no	1.yes	0.no	1.yes	0	1	0	0	0	0	0	0	1	0	0	0	1	1	0	0	0	1	0	0	1	severe	moderate	0	0	9390	0	0	0	0	0	0	0	1	0	0	0	0	0	0	0
13137020	8	5	0.no	0.no	0.no	1.yes	0.no	1.yes	0	1	0	0	0	0	0	0	1	0	0	0	1	1	0	0	0	1	0	0	1	severe	mild	0	0	9390	0	0	0	0	0	0	0	0	1	0	0	0	0	0	0
13137020	9	5	0.no	0.no	0.no	1.yes	0.no	1.yes	0	1	0	0	0	0	0	0	1	0	0	0	1	1	0	0	0	1	0	0	1	severe	mild	0	0	9390	0	0	0	0	0	0	0	0	0	1	0	0	0	0	0
13137020	10	5	0.no	0.no	0.no	1.yes	0.no	1.yes	0	1	0	0	0	0	0	0	1	0	0	0	1	1	0	0	0	1	0	0	1	severe	moderate	0	0	9390	0	0	0	0	0	0	0	0	0	0	1	0	0	0	0
13137020	11	5	0.no	0.no	0.no	1.yes	0.no	1.yes	0	1	0	0	0	0	0	0	1	0	0	0	1	1	0	0	0	1	0	0	1	severe	extreme	0	0	9390	0	0	0	0	0	0	0	0	0	0	0	1	0	0	0
13137020	12	5	0.no	0.no	0.no	1.yes	0.no	1.yes	0	1	0	0	0	0	0	0	1	0	0	0	1	1	0	0	0	1	0	0	1	severe	moderate	0	0	9390	0	0	0	0	0	0	0	0	0	0	0	0	1	0	0
13137020	13	5	0.no	0.no	0.no	1.yes	0.no	1.yes	0	1	0	0	0	0	0	0	1	0	0	0	1	1	0	0	0	1	0	0	1	severe	mild	0	0	9390	0	0	0	0	0	0	0	0	0	0	0	0	0	1	0
13137020	14	5	0.no	0.no	0.no	1.yes	0.no	1.yes	0	1	0	0	0	0	0	0	1	0	0	0	1	1	0	0	0	1	0	0	1	severe	mild	0	0	9390	0	0	0	0	0	0	0	0	0	0	0	0	0	0	1
13137020	15	5	0.no	0.no	0.no	1.yes	0.no	1.yes	0	1	0	0	0	0	0	0	1	0	0	0	1	1	0	0	0	1	0	0	1	severe	moderate	0	0	9390	0	0	0	0	0	0	0	0	0	0	0	0	0	0	0
13631010	1	1	1.yes	1.yes	0.no	0.no	1.yes	0.no	0	0	0	0	1	0	0	0	1	0	0	0	1	1	0	0	0	0	0	0	0	mild	mild	0	0	35897	0	0	1	0	0	0	0	0	0	0	0	0	0	0	0
13631010	2	1	1.yes	1.yes	0.no	0.no	1.yes	0.no	0	0	0	0	1	0	0	0	1	0	0	0	1	1	0	0	0	0	0	0	0	mild	none	0	0	35897	0	0	0	1	0	0	0	0	0	0	0	0	0	0	0
13631010	3	1	1.yes	1.yes	0.no	0.no	1.yes	0.no	0	0	0	0	1	0	0	0	1	0	0	0	1	1	0	0	0	0	0	0	0	mild	moderate	0	0	35897	0	0	0	0	1	0	0	0	0	0	0	0	0	0	0
13631010	4	1	1.yes	1.yes	0.no	0.no	1.yes	0.no	0	0	0	0	1	0	0	0	1	0	0	0	1	1	0	0	0	0	0	0	0	mild	moderate	0	0	35897	0	0	0	0	0	1	0	0	0	0	0	0	0	0	0
13631010	5	1	1.yes	1.yes	0.no	0.no	1.yes	0.no	0	0	0	0	1	0	0	0	1	0	0	0	1	1	0	0	0	0	0	0	0	mild	severe	0	0	35897	0	0	0	0	0	0	0	0	0	0	0	0	0	0	0
13631010	6	1	1.yes	1.yes	0.no	0.no	1.yes	0.no	0	0	0	0	1	0	0	0	1	0	0	0	1	1	0	0	0	0	0	0	0	mild	none	0	0	35897	0	0	0	0	0	0	1	0	0	0	0	0	0	0	0
13631010	7	1	1.yes	1.yes	0.no	0.no	1.yes	0.no	0	0	0	0	1	0	0	0	1	0	0	0	1	1	0	0	0	0	0	0	0	mild	none	0	0	35897	0	0	0	0	0	0	0	1	0	0	0	0	0	0	0
13631010	8	1	1.yes	1.yes	0.no	0.no	1.yes	0.no	0	0	0	0	1	0	0	0	1	0	0	0	1	1	0	0	0	0	0	0	0	mild	moderate	0	0	35897	0	0	0	0	0	0	0	0	1	0	0	0	0	0	0
13631010	9	1	1.yes	1.yes	0.no	0.no	1.yes	0.no	0	0	0	0	1	0	0	0	1	0	0	0	1	1	0	0	0	0	0	0	0	mild	severe	0	0	35897	0	0	0	0	0	0	0	0	0	1	0	0	0	0	0
13631010	10	1	1.yes	1.yes	0.no	0.no	1.yes	0.no	0	0	0	0	1	0	0	0	1	0	0	0	1	1	0	0	0	0	0	0	0	mild	moderate	0	0	35897	0	0	0	0	0	0	0	0	0	0	1	0	0	0	0
13631010	11	1	1.yes	1.yes	0.no	0.no	1.yes	0.no	0	0	0	0	1	0	0	0	1	0	0	0	1	1	0	0	0	0	0	0	0	mild	none	0	0	35897	0	0	0	0	0	0	0	0	0	0	0	1	0	0	0
13631010	12	1	1.yes	1.yes	0.no	0.no	1.yes	0.no	0	0	0	0	1	0	0	0	1	0	0	0	1	1	0	0	0	0	0	0	0	mild	mild	0	0	35897	0	0	0	0	0	0	0	0	0	0	0	0	1	0	0
13631010	13	1	1.yes	1.yes	0.no	0.no	1.yes	0.no	0	0	0	0	1	0	0	0	1	0	0	0	1	1	0	0	0	0	0	0	0	mild	severe	0	0	35897	0	0	0	0	0	0	0	0	0	0	0	0	0	1	0
13631010	14	1	1.yes	1.yes	0.no	0.no	1.yes	0.no	0	0	0	0	1	0	0	0	1	0	0	0	1	1	0	0	0	0	0	0	0	mild	moderate	0	0	35897	0	0	0	0	0	0	0	0	0	0	0	0	0	0	1
13631010	15	1	1.yes	1.yes	0.no	0.no	1.yes	0.no	0	0	0	0	1	0	0	0	1	0	0	0	1	1	0	0	0	0	0	0	0	mild	mild	0	0	35897	0	0	0	0	0	0	0	0	0	0	0	0	0	0	0
13738010	1	4	1.yes	0.no	0.no	0.no	1.yes	1.yes	0	0	1	0	0	0	0	0	0	0	1	1	0	1	0	0	0	1	1	0	0	moderate	moderate	0	0	15390	0	0	1	0	0	0	0	0	0	0	0	0	0	0	0
13738010	2	4	1.yes	0.no	0.no	0.no	1.yes	1.yes	0	0	1	0	0	0	0	0	0	0	1	1	0	1	0	0	0	1	1	0	0	moderate	none	0	0	15390	0	0	0	1	0	0	0	0	0	0	0	0	0	0	0
13738010	3	4	1.yes	0.no	0.no	0.no	1.yes	1.yes	0	0	1	0	0	0	0	0	0	0	1	1	0	1	0	0	0	1	1	0	0	moderate	moderate	0	0	15390	0	0	0	0	1	0	0	0	0	0	0	0	0	0	0
13738010	4	4	1.yes	0.no	0.no	0.no	1.yes	1.yes	0	0	1	0	0	0	0	0	0	0	1	1	0	1	0	0	0	1	1	0	0	moderate	severe	0	0	15390	0	0	0	0	0	1	0	0	0	0	0	0	0	0	0
13738010	5	4	1.yes	0.no	0.no	0.no	1.yes	1.yes	0	0	1	0	0	0	0	0	0	0	1	1	0	1	0	0	0	1	1	0	0	moderate	extreme	0	0	15390	0	0	0	0	0	0	0	0	0	0	0	0	0	0	0
13738010	6	4	1.yes	0.no	0.no	0.no	1.yes	1.yes	0	0	1	0	0	0	0	0	0	0	1	1	0	1	0	0	0	1	1	0	0	moderate	moderate	0	0	15390	0	0	0	0	0	0	1	0	0	0	0	0	0	0	0
13738010	7	4	1.yes	0.no	0.no	0.no	1.yes	1.yes	0	0	1	0	0	0	0	0	0	0	1	1	0	1	0	0	0	1	1	0	0	moderate	moderate	0	0	15390	0	0	0	0	0	0	0	1	0	0	0	0	0	0	0
13738010	8	4	1.yes	0.no	0.no	0.no	1.yes	1.yes	0	0	1	0	0	0	0	0	0	0	1	1	0	1	0	0	0	1	1	0	0	moderate	severe	0	0	15390	0	0	0	0	0	0	0	0	1	0	0	0	0	0	0
13738010	9	4	1.yes	0.no	0.no	0.no	1.yes	1.yes	0	0	1	0	0	0	0	0	0	0	1	1	0	1	0	0	0	1	1	0	0	moderate	extreme	0	0	15390	0	0	0	0	0	0	0	0	0	1	0	0	0	0	0
13738010	10	4	1.yes	0.no	0.no	0.no	1.yes	1.yes	0	0	1	0	0	0	0	0	0	0	1	1	0	1	0	0	0	1	1	0	0	moderate	extreme	0	0	15390	0	0	0	0	0	0	0	0	0	0	1	0	0	0	0
13738010	11	4	1.yes	0.no	0.no	0.no	1.yes	1.yes	0	0	1	0	0	0	0	0	0	0	1	1	0	1	0	0	0	1	1	0	0	moderate	none	0	0	15390	0	0	0	0	0	0	0	0	0	0	0	1	0	0	0
13738010	12	4	1.yes	0.no	0.no	0.no	1.yes	1.yes	0	0	1	0	0	0	0	0	0	0	1	1	0	1	0	0	0	1	1	0	0	moderate	moderate	0	0	15390	0	0	0	0	0	0	0	0	0	0	0	0	1	0	0
13738010	13	4	1.yes	0.no	0.no	0.no	1.yes	1.yes	0	0	1	0	0	0	0	0	0	0	1	1	0	1	0	0	0	1	1	0	0	moderate	extreme	0	0	15390	0	0	0	0	0	0	0	0	0	0	0	0	0	1	0
13738010	14	4	1.yes	0.no	0.no	0.no	1.yes	1.yes	0	0	1	0	0	0	0	0	0	0	1	1	0	1	0	0	0	1	1	0	0	moderate	severe	0	0	15390	0	0	0	0	0	0	0	0	0	0	0	0	0	0	1
13738010	15	4	1.yes	0.no	0.no	0.no	1.yes	1.yes	0	0	1	0	0	0	0	0	0	0	1	1	0	1	0	0	0	1	1	0	0	moderate	severe	0	0	15390	0	0	0	0	0	0	0	0	0	0	0	0	0	0	0
13738020	1	0	0.no	0.no	0.no	0.no	0.no	0.no	0	1	0	0	0	0	0	0	0	0	1	0	1	1	0	0	0	1	0	0	0	moderate	mild	0	0	17926	0	0	1	0	0	0	0	0	0	0	0	0	0	0	0
13738020	2	0	0.no	0.no	0.no	0.no	0.no	0.no	0	1	0	0	0	0	0	0	0	0	1	0	1	1	0	0	0	1	0	0	0	moderate	none	0	0	17926	0	0	0	1	0	0	0	0	0	0	0	0	0	0	0
13738020	3	0	0.no	0.no	0.no	0.no	0.no	0.no	0	1	0	0	0	0	0	0	0	0	1	0	1	1	0	0	0	1	0	0	0	moderate	moderate	0	0	17926	0	0	0	0	1	0	0	0	0	0	0	0	0	0	0
13738020	4	0	0.no	0.no	0.no	0.no	0.no	0.no	0	1	0	0	0	0	0	0	0	0	1	0	1	1	0	0	0	1	0	0	0	moderate	moderate	0	0	17926	0	0	0	0	0	1	0	0	0	0	0	0	0	0	0
13738020	5	0	0.no	0.no	0.no	0.no	0.no	0.no	0	1	0	0	0	0	0	0	0	0	1	0	1	1	0	0	0	1	0	0	0	moderate	severe	0	0	17926	0	0	0	0	0	0	0	0	0	0	0	0	0	0	0
13738020	6	0	0.no	0.no	0.no	0.no	0.no	0.no	0	1	0	0	0	0	0	0	0	0	1	0	1	1	0	0	0	1	0	0	0	moderate	mild	0	0	17926	0	0	0	0	0	0	1	0	0	0	0	0	0	0	0
13738020	7	0	0.no	0.no	0.no	0.no	0.no	0.no	0	1	0	0	0	0	0	0	0	0	1	0	1	1	0	0	0	1	0	0	0	moderate	mild	0	0	17926	0	0	0	0	0	0	0	1	0	0	0	0	0	0	0
13738020	8	0	0.no	0.no	0.no	0.no	0.no	0.no	0	1	0	0	0	0	0	0	0	0	1	0	1	1	0	0	0	1	0	0	0	moderate	moderate	0	0	17926	0	0	0	0	0	0	0	0	1	0	0	0	0	0	0
13738020	9	0	0.no	0.no	0.no	0.no	0.no	0.no	0	1	0	0	0	0	0	0	0	0	1	0	1	1	0	0	0	1	0	0	0	moderate	moderate	0	0	17926	0	0	0	0	0	0	0	0	0	1	0	0	0	0	0
13738020	10	0	0.no	0.no	0.no	0.no	0.no	0.no	0	1	0	0	0	0	0	0	0	0	1	0	1	1	0	0	0	1	0	0	0	moderate	severe	0	0	17926	0	0	0	0	0	0	0	0	0	0	1	0	0	0	0
13738020	11	0	0.no	0.no	0.no	0.no	0.no	0.no	0	1	0	0	0	0	0	0	0	0	1	0	1	1	0	0	0	1	0	0	0	moderate	none	0	0	17926	0	0	0	0	0	0	0	0	0	0	0	1	0	0	0
13738020	12	0	0.no	0.no	0.no	0.no	0.no	0.no	0	1	0	0	0	0	0	0	0	0	1	0	1	1	0	0	0	1	0	0	0	moderate	severe	0	0	17926	0	0	0	0	0	0	0	0	0	0	0	0	1	0	0
13738020	13	0	0.no	0.no	0.no	0.no	0.no	0.no	0	1	0	0	0	0	0	0	0	0	1	0	1	1	0	0	0	1	0	0	0	moderate	extreme	0	0	17926	0	0	0	0	0	0	0	0	0	0	0	0	0	1	0
13738020	14	0	0.no	0.no	0.no	0.no	0.no	0.no	0	1	0	0	0	0	0	0	0	0	1	0	1	1	0	0	0	1	0	0	0	moderate	moderate	0	0	17926	0	0	0	0	0	0	0	0	0	0	0	0	0	0	1
13738020	15	0	0.no	0.no	0.no	0.no	0.no	0.no	0	1	0	0	0	0	0	0	0	0	1	0	1	1	0	0	0	1	0	0	0	moderate	severe	0	0	17926	0	0	0	0	0	0	0	0	0	0	0	0	0	0	0
13784010	1	0	0.no	0.no	0.no	0.no	1.yes	0.no	0	0	0	0	1	0	0	0	1	0	0	1	0	1	0	0	0	1	0	0	0		mild	0	0	20844	0	0	1	0	0	0	0	0	0	0	0	0	0	0	0
13784010	2	0	0.no	0.no	0.no	0.no	1.yes	0.no	0	0	0	0	1	0	0	0	1	0	0	1	0	1	0	0	0	1	0	0	0		none	0	0	20844	0	0	0	1	0	0	0	0	0	0	0	0	0	0	0
13784010	3	0	0.no	0.no	0.no	0.no	1.yes	0.no	0	0	0	0	1	0	0	0	1	0	0	1	0	1	0	0	0	1	0	0	0		severe	0	0	20844	0	0	0	0	1	0	0	0	0	0	0	0	0	0	0
13784010	4	0	0.no	0.no	0.no	0.no	1.yes	0.no	0	0	0	0	1	0	0	0	1	0	0	1	0	1	0	0	0	1	0	0	0		severe	0	0	20844	0	0	0	0	0	1	0	0	0	0	0	0	0	0	0
13784010	5	0	0.no	0.no	0.no	0.no	1.yes	0.no	0	0	0	0	1	0	0	0	1	0	0	1	0	1	0	0	0	1	0	0	0		extreme	0	0	20844	0	0	0	0	0	0	0	0	0	0	0	0	0	0	0
13784010	6	0	0.no	0.no	0.no	0.no	1.yes	0.no	0	0	0	0	1	0	0	0	1	0	0	1	0	1	0	0	0	1	0	0	0		moderate	0	0	20844	0	0	0	0	0	0	1	0	0	0	0	0	0	0	0
13784010	7	0	0.no	0.no	0.no	0.no	1.yes	0.no	0	0	0	0	1	0	0	0	1	0	0	1	0	1	0	0	0	1	0	0	0		moderate	0	0	20844	0	0	0	0	0	0	0	1	0	0	0	0	0	0	0
13784010	8	0	0.no	0.no	0.no	0.no	1.yes	0.no	0	0	0	0	1	0	0	0	1	0	0	1	0	1	0	0	0	1	0	0	0		severe	0	0	20844	0	0	0	0	0	0	0	0	1	0	0	0	0	0	0
13784010	9	0	0.no	0.no	0.no	0.no	1.yes	0.no	0	0	0	0	1	0	0	0	1	0	0	1	0	1	0	0	0	1	0	0	0		severe	0	0	20844	0	0	0	0	0	0	0	0	0	1	0	0	0	0	0
13784010	10	0	0.no	0.no	0.no	0.no	1.yes	0.no	0	0	0	0	1	0	0	0	1	0	0	1	0	1	0	0	0	1	0	0	0		severe	0	0	20844	0	0	0	0	0	0	0	0	0	0	1	0	0	0	0
13784010	11	0	0.no	0.no	0.no	0.no	1.yes	0.no	0	0	0	0	1	0	0	0	1	0	0	1	0	1	0	0	0	1	0	0	0		none	0	0	20844	0	0	0	0	0	0	0	0	0	0	0	1	0	0	0
13784010	12	0	0.no	0.no	0.no	0.no	1.yes	0.no	0	0	0	0	1	0	0	0	1	0	0	1	0	1	0	0	0	1	0	0	0		severe	0	0	20844	0	0	0	0	0	0	0	0	0	0	0	0	1	0	0
13784010	13	0	0.no	0.no	0.no	0.no	1.yes	0.no	0	0	0	0	1	0	0	0	1	0	0	1	0	1	0	0	0	1	0	0	0		extreme	0	0	20844	0	0	0	0	0	0	0	0	0	0	0	0	0	1	0
13784010	14	0	0.no	0.no	0.no	0.no	1.yes	0.no	0	0	0	0	1	0	0	0	1	0	0	1	0	1	0	0	0	1	0	0	0		severe	0	0	20844	0	0	0	0	0	0	0	0	0	0	0	0	0	0	1
13784010	15	0	0.no	0.no	0.no	0.no	1.yes	0.no	0	0	0	0	1	0	0	0	1	0	0	1	0	1	0	0	0	1	0	0	0		severe	0	0	20844	0	0	0	0	0	0	0	0	0	0	0	0	0	0	0
13784040	1	0	1.yes	0.no	0.no	0.no	0.no	0.no	0	0	0	0	1	0	0	0	1	0	0	0	1	1	0	0	0	1	0	0	0		none	0	0	21711	0	0	1	0	0	0	0	0	0	0	0	0	0	0	0
13784040	2	0	1.yes	0.no	0.no	0.no	0.no	0.no	0	0	0	0	1	0	0	0	1	0	0	0	1	1	0	0	0	1	0	0	0		none	0	0	21711	0	0	0	1	0	0	0	0	0	0	0	0	0	0	0
13784040	3	0	1.yes	0.no	0.no	0.no	0.no	0.no	0	0	0	0	1	0	0	0	1	0	0	0	1	1	0	0	0	1	0	0	0		moderate	0	0	21711	0	0	0	0	1	0	0	0	0	0	0	0	0	0	0
13784040	4	0	1.yes	0.no	0.no	0.no	0.no	0.no	0	0	0	0	1	0	0	0	1	0	0	0	1	1	0	0	0	1	0	0	0		moderate	0	0	21711	0	0	0	0	0	1	0	0	0	0	0	0	0	0	0
13784040	5	0	1.yes	0.no	0.no	0.no	0.no	0.no	0	0	0	0	1	0	0	0	1	0	0	0	1	1	0	0	0	1	0	0	0		severe	0	0	21711	0	0	0	0	0	0	0	0	0	0	0	0	0	0	0
13784040	6	0	1.yes	0.no	0.no	0.no	0.no	0.no	0	0	0	0	1	0	0	0	1	0	0	0	1	1	0	0	0	1	0	0	0		mild	0	0	21711	0	0	0	0	0	0	1	0	0	0	0	0	0	0	0
13784040	7	0	1.yes	0.no	0.no	0.no	0.no	0.no	0	0	0	0	1	0	0	0	1	0	0	0	1	1	0	0	0	1	0	0	0		mild	0	0	21711	0	0	0	0	0	0	0	1	0	0	0	0	0	0	0
13784040	8	0	1.yes	0.no	0.no	0.no	0.no	0.no	0	0	0	0	1	0	0	0	1	0	0	0	1	1	0	0	0	1	0	0	0		moderate	0	0	21711	0	0	0	0	0	0	0	0	1	0	0	0	0	0	0
13784040	9	0	1.yes	0.no	0.no	0.no	0.no	0.no	0	0	0	0	1	0	0	0	1	0	0	0	1	1	0	0	0	1	0	0	0		severe	0	0	21711	0	0	0	0	0	0	0	0	0	1	0	0	0	0	0
13784040	10	0	1.yes	0.no	0.no	0.no	0.no	0.no	0	0	0	0	1	0	0	0	1	0	0	0	1	1	0	0	0	1	0	0	0		severe	0	0	21711	0	0	0	0	0	0	0	0	0	0	1	0	0	0	0
13784040	11	0	1.yes	0.no	0.no	0.no	0.no	0.no	0	0	0	0	1	0	0	0	1	0	0	0	1	1	0	0	0	1	0	0	0		none	0	0	21711	0	0	0	0	0	0	0	0	0	0	0	1	0	0	0
13784040	12	0	1.yes	0.no	0.no	0.no	0.no	0.no	0	0	0	0	1	0	0	0	1	0	0	0	1	1	0	0	0	1	0	0	0		moderate	0	0	21711	0	0	0	0	0	0	0	0	0	0	0	0	1	0	0
13784040	13	0	1.yes	0.no	0.no	0.no	0.no	0.no	0	0	0	0	1	0	0	0	1	0	0	0	1	1	0	0	0	1	0	0	0		severe	0	0	21711	0	0	0	0	0	0	0	0	0	0	0	0	0	1	0
13784040	14	0	1.yes	0.no	0.no	0.no	0.no	0.no	0	0	0	0	1	0	0	0	1	0	0	0	1	1	0	0	0	1	0	0	0		severe	0	0	21711	0	0	0	0	0	0	0	0	0	0	0	0	0	0	1
13784040	15	0	1.yes	0.no	0.no	0.no	0.no	0.no	0	0	0	0	1	0	0	0	1	0	0	0	1	1	0	0	0	1	0	0	0		severe	0	0	21711	0	0	0	0	0	0	0	0	0	0	0	0	0	0	0
13912010	1	0	0.no	0.no	0.no	0.no	0.no	1.yes	0	1	0	0	0	0	0	0	0	1	0	0	1	1	0	0	0	1	0	0	0		mild	0	0	16689	0	0	1	0	0	0	0	0	0	0	0	0	0	0	0
13912010	2	0	0.no	0.no	0.no	0.no	0.no	1.yes	0	1	0	0	0	0	0	0	0	1	0	0	1	1	0	0	0	1	0	0	0		none	0	0	16689	0	0	0	1	0	0	0	0	0	0	0	0	0	0	0
13912010	3	0	0.no	0.no	0.no	0.no	0.no	1.yes	0	1	0	0	0	0	0	0	0	1	0	0	1	1	0	0	0	1	0	0	0		moderate	0	0	16689	0	0	0	0	1	0	0	0	0	0	0	0	0	0	0
13912010	4	0	0.no	0.no	0.no	0.no	0.no	1.yes	0	1	0	0	0	0	0	0	0	1	0	0	1	1	0	0	0	1	0	0	0		severe	0	0	16689	0	0	0	0	0	1	0	0	0	0	0	0	0	0	0
13912010	5	0	0.no	0.no	0.no	0.no	0.no	1.yes	0	1	0	0	0	0	0	0	0	1	0	0	1	1	0	0	0	1	0	0	0		extreme	0	0	16689	0	0	0	0	0	0	0	0	0	0	0	0	0	0	0
13912010	6	0	0.no	0.no	0.no	0.no	0.no	1.yes	0	1	0	0	0	0	0	0	0	1	0	0	1	1	0	0	0	1	0	0	0		mild	0	0	16689	0	0	0	0	0	0	1	0	0	0	0	0	0	0	0
13912010	7	0	0.no	0.no	0.no	0.no	0.no	1.yes	0	1	0	0	0	0	0	0	0	1	0	0	1	1	0	0	0	1	0	0	0		mild	0	0	16689	0	0	0	0	0	0	0	1	0	0	0	0	0	0	0
13912010	8	0	0.no	0.no	0.no	0.no	0.no	1.yes	0	1	0	0	0	0	0	0	0	1	0	0	1	1	0	0	0	1	0	0	0		extreme	0	0	16689	0	0	0	0	0	0	0	0	1	0	0	0	0	0	0
13912010	9	0	0.no	0.no	0.no	0.no	0.no	1.yes	0	1	0	0	0	0	0	0	0	1	0	0	1	1	0	0	0	1	0	0	0		extreme	0	0	16689	0	0	0	0	0	0	0	0	0	1	0	0	0	0	0
13912010	10	0	0.no	0.no	0.no	0.no	0.no	1.yes	0	1	0	0	0	0	0	0	0	1	0	0	1	1	0	0	0	1	0	0	0		extreme	0	0	16689	0	0	0	0	0	0	0	0	0	0	1	0	0	0	0
13912010	11	0	0.no	0.no	0.no	0.no	0.no	1.yes	0	1	0	0	0	0	0	0	0	1	0	0	1	1	0	0	0	1	0	0	0		none	0	0	16689	0	0	0	0	0	0	0	0	0	0	0	1	0	0	0
13912010	12	0	0.no	0.no	0.no	0.no	0.no	1.yes	0	1	0	0	0	0	0	0	0	1	0	0	1	1	0	0	0	1	0	0	0		moderate	0	0	16689	0	0	0	0	0	0	0	0	0	0	0	0	1	0	0
13912010	13	0	0.no	0.no	0.no	0.no	0.no	1.yes	0	1	0	0	0	0	0	0	0	1	0	0	1	1	0	0	0	1	0	0	0		extreme	0	0	16689	0	0	0	0	0	0	0	0	0	0	0	0	0	1	0
13912010	14	0	0.no	0.no	0.no	0.no	0.no	1.yes	0	1	0	0	0	0	0	0	0	1	0	0	1	1	0	0	0	1	0	0	0		severe	0	0	16689	0	0	0	0	0	0	0	0	0	0	0	0	0	0	1
13912010	15	0	0.no	0.no	0.no	0.no	0.no	1.yes	0	1	0	0	0	0	0	0	0	1	0	0	1	1	0	0	0	1	0	0	0		severe	0	0	16689	0	0	0	0	0	0	0	0	0	0	0	0	0	0	0
13912020	1	1	1.yes	0.no	0.no	0.no	0.no	1.yes	0	0	1	0	0	0	0	0	0	1	0	1	0	1	0	0	0	1	1	0	0		moderate	1	1	13667	0	0	1	0	0	0	0	0	0	0	0	0	0	0	0
13912020	2	1	1.yes	0.no	0.no	0.no	0.no	1.yes	0	0	1	0	0	0	0	0	0	1	0	1	0	1	0	0	0	1	1	0	0		none	1	1	13667	0	0	0	1	0	0	0	0	0	0	0	0	0	0	0
13912020	3	1	1.yes	0.no	0.no	0.no	0.no	1.yes	0	0	1	0	0	0	0	0	0	1	0	1	0	1	0	0	0	1	1	0	0		severe	1	1	13667	0	0	0	0	1	0	0	0	0	0	0	0	0	0	0
13912020	4	1	1.yes	0.no	0.no	0.no	0.no	1.yes	0	0	1	0	0	0	0	0	0	1	0	1	0	1	0	0	0	1	1	0	0		severe	1	1	13667	0	0	0	0	0	1	0	0	0	0	0	0	0	0	0
13912020	5	1	1.yes	0.no	0.no	0.no	0.no	1.yes	0	0	1	0	0	0	0	0	0	1	0	1	0	1	0	0	0	1	1	0	0		extreme	1	1	13667	0	0	0	0	0	0	0	0	0	0	0	0	0	0	0
13912020	6	1	1.yes	0.no	0.no	0.no	0.no	1.yes	0	0	1	0	0	0	0	0	0	1	0	1	0	1	0	0	0	1	1	0	0		moderate	1	1	13667	0	0	0	0	0	0	1	0	0	0	0	0	0	0	0
13912020	7	1	1.yes	0.no	0.no	0.no	0.no	1.yes	0	0	1	0	0	0	0	0	0	1	0	1	0	1	0	0	0	1	1	0	0		mild	1	1	13667	0	0	0	0	0	0	0	1	0	0	0	0	0	0	0
13912020	8	1	1.yes	0.no	0.no	0.no	0.no	1.yes	0	0	1	0	0	0	0	0	0	1	0	1	0	1	0	0	0	1	1	0	0		severe	1	1	13667	0	0	0	0	0	0	0	0	1	0	0	0	0	0	0
13912020	9	1	1.yes	0.no	0.no	0.no	0.no	1.yes	0	0	1	0	0	0	0	0	0	1	0	1	0	1	0	0	0	1	1	0	0		extreme	1	1	13667	0	0	0	0	0	0	0	0	0	1	0	0	0	0	0
13912020	10	1	1.yes	0.no	0.no	0.no	0.no	1.yes	0	0	1	0	0	0	0	0	0	1	0	1	0	1	0	0	0	1	1	0	0		severe	1	1	13667	0	0	0	0	0	0	0	0	0	0	1	0	0	0	0
13912020	11	1	1.yes	0.no	0.no	0.no	0.no	1.yes	0	0	1	0	0	0	0	0	0	1	0	1	0	1	0	0	0	1	1	0	0		none	1	1	13667	0	0	0	0	0	0	0	0	0	0	0	1	0	0	0
13912020	12	1	1.yes	0.no	0.no	0.no	0.no	1.yes	0	0	1	0	0	0	0	0	0	1	0	1	0	1	0	0	0	1	1	0	0		moderate	1	1	13667	0	0	0	0	0	0	0	0	0	0	0	0	1	0	0
13912020	13	1	1.yes	0.no	0.no	0.no	0.no	1.yes	0	0	1	0	0	0	0	0	0	1	0	1	0	1	0	0	0	1	1	0	0		extreme	1	1	13667	0	0	0	0	0	0	0	0	0	0	0	0	0	1	0
13912020	14	1	1.yes	0.no	0.no	0.no	0.no	1.yes	0	0	1	0	0	0	0	0	0	1	0	1	0	1	0	0	0	1	1	0	0		severe	1	1	13667	0	0	0	0	0	0	0	0	0	0	0	0	0	0	1
13912020	15	1	1.yes	0.no	0.no	0.no	0.no	1.yes	0	0	1	0	0	0	0	0	0	1	0	1	0	1	0	0	0	1	1	0	0		severe	1	1	13667	0	0	0	0	0	0	0	0	0	0	0	0	0	0	0
13974010	1	0	1.yes	0.no	0.no	0.no	0.no	1.yes	0	0	1	0	0	0	0	0	0	1	0	0	1	0	1	0	0	0	0	0	0	none	none	0	0	14700	0	0	1	0	0	0	0	0	0	0	0	0	0	0	0
13974010	2	0	1.yes	0.no	0.no	0.no	0.no	1.yes	0	0	1	0	0	0	0	0	0	1	0	0	1	0	1	0	0	0	0	0	0	none	none	0	0	14700	0	0	0	1	0	0	0	0	0	0	0	0	0	0	0
13974010	3	0	1.yes	0.no	0.no	0.no	0.no	1.yes	0	0	1	0	0	0	0	0	0	1	0	0	1	0	1	0	0	0	0	0	0	none	mild	0	0	14700	0	0	0	0	1	0	0	0	0	0	0	0	0	0	0
13974010	4	0	1.yes	0.no	0.no	0.no	0.no	1.yes	0	0	1	0	0	0	0	0	0	1	0	0	1	0	1	0	0	0	0	0	0	none	none	0	0	14700	0	0	0	0	0	1	0	0	0	0	0	0	0	0	0
13974010	5	0	1.yes	0.no	0.no	0.no	0.no	1.yes	0	0	1	0	0	0	0	0	0	1	0	0	1	0	1	0	0	0	0	0	0	none	mild	0	0	14700	0	0	0	0	0	0	0	0	0	0	0	0	0	0	0
13974010	6	0	1.yes	0.no	0.no	0.no	0.no	1.yes	0	0	1	0	0	0	0	0	0	1	0	0	1	0	1	0	0	0	0	0	0	none	mild	0	0	14700	0	0	0	0	0	0	1	0	0	0	0	0	0	0	0
13974010	7	0	1.yes	0.no	0.no	0.no	0.no	1.yes	0	0	1	0	0	0	0	0	0	1	0	0	1	0	1	0	0	0	0	0	0	none	mild	0	0	14700	0	0	0	0	0	0	0	1	0	0	0	0	0	0	0
13974010	8	0	1.yes	0.no	0.no	0.no	0.no	1.yes	0	0	1	0	0	0	0	0	0	1	0	0	1	0	1	0	0	0	0	0	0	none	severe	0	0	14700	0	0	0	0	0	0	0	0	1	0	0	0	0	0	0
13974010	9	0	1.yes	0.no	0.no	0.no	0.no	1.yes	0	0	1	0	0	0	0	0	0	1	0	0	1	0	1	0	0	0	0	0	0	none	severe	0	0	14700	0	0	0	0	0	0	0	0	0	1	0	0	0	0	0
13974010	10	0	1.yes	0.no	0.no	0.no	0.no	1.yes	0	0	1	0	0	0	0	0	0	1	0	0	1	0	1	0	0	0	0	0	0	none	severe	0	0	14700	0	0	0	0	0	0	0	0	0	0	1	0	0	0	0
13974010	11	0	1.yes	0.no	0.no	0.no	0.no	1.yes	0	0	1	0	0	0	0	0	0	1	0	0	1	0	1	0	0	0	0	0	0	none	none	0	0	14700	0	0	0	0	0	0	0	0	0	0	0	1	0	0	0
13974010	12	0	1.yes	0.no	0.no	0.no	0.no	1.yes	0	0	1	0	0	0	0	0	0	1	0	0	1	0	1	0	0	0	0	0	0	none	moderate	0	0	14700	0	0	0	0	0	0	0	0	0	0	0	0	1	0	0
13974010	13	0	1.yes	0.no	0.no	0.no	0.no	1.yes	0	0	1	0	0	0	0	0	0	1	0	0	1	0	1	0	0	0	0	0	0	none	severe	0	0	14700	0	0	0	0	0	0	0	0	0	0	0	0	0	1	0
13974010	14	0	1.yes	0.no	0.no	0.no	0.no	1.yes	0	0	1	0	0	0	0	0	0	1	0	0	1	0	1	0	0	0	0	0	0	none	moderate	0	0	14700	0	0	0	0	0	0	0	0	0	0	0	0	0	0	1
13974010	15	0	1.yes	0.no	0.no	0.no	0.no	1.yes	0	0	1	0	0	0	0	0	0	1	0	0	1	0	1	0	0	0	0	0	0	none	severe	0	0	14700	0	0	0	0	0	0	0	0	0	0	0	0	0	0	0
14080030	1	1	0.no	0.no	1.yes	0.no	0.no	1.yes	1	0	0	0	1	0	0	0	0	0	1	0	1	1	0	0	0	1	0	0	0	moderate	mild	0	0	21389	0	0	1	0	0	0	0	0	0	0	0	0	0	0	0
14080030	2	1	0.no	0.no	1.yes	0.no	0.no	1.yes	1	0	0	0	1	0	0	0	0	0	1	0	1	1	0	0	0	1	0	0	0	moderate	none	0	0	21389	0	0	0	1	0	0	0	0	0	0	0	0	0	0	0
14080030	3	1	0.no	0.no	1.yes	0.no	0.no	1.yes	1	0	0	0	1	0	0	0	0	0	1	0	1	1	0	0	0	1	0	0	0	moderate	mild	0	0	21389	0	0	0	0	1	0	0	0	0	0	0	0	0	0	0
14080030	4	1	0.no	0.no	1.yes	0.no	0.no	1.yes	1	0	0	0	1	0	0	0	0	0	1	0	1	1	0	0	0	1	0	0	0	moderate	mild	0	0	21389	0	0	0	0	0	1	0	0	0	0	0	0	0	0	0
14080030	5	1	0.no	0.no	1.yes	0.no	0.no	1.yes	1	0	0	0	1	0	0	0	0	0	1	0	1	1	0	0	0	1	0	0	0	moderate	severe	0	0	21389	0	0	0	0	0	0	0	0	0	0	0	0	0	0	0
14080030	6	1	0.no	0.no	1.yes	0.no	0.no	1.yes	1	0	0	0	1	0	0	0	0	0	1	0	1	1	0	0	0	1	0	0	0	moderate	mild	0	0	21389	0	0	0	0	0	0	1	0	0	0	0	0	0	0	0
14080030	7	1	0.no	0.no	1.yes	0.no	0.no	1.yes	1	0	0	0	1	0	0	0	0	0	1	0	1	1	0	0	0	1	0	0	0	moderate	mild	0	0	21389	0	0	0	0	0	0	0	1	0	0	0	0	0	0	0
14080030	8	1	0.no	0.no	1.yes	0.no	0.no	1.yes	1	0	0	0	1	0	0	0	0	0	1	0	1	1	0	0	0	1	0	0	0	moderate	severe	0	0	21389	0	0	0	0	0	0	0	0	1	0	0	0	0	0	0
14080030	9	1	0.no	0.no	1.yes	0.no	0.no	1.yes	1	0	0	0	1	0	0	0	0	0	1	0	1	1	0	0	0	1	0	0	0	moderate	severe	0	0	21389	0	0	0	0	0	0	0	0	0	1	0	0	0	0	0
14080030	10	1	0.no	0.no	1.yes	0.no	0.no	1.yes	1	0	0	0	1	0	0	0	0	0	1	0	1	1	0	0	0	1	0	0	0	moderate	severe	0	0	21389	0	0	0	0	0	0	0	0	0	0	1	0	0	0	0
14080030	11	1	0.no	0.no	1.yes	0.no	0.no	1.yes	1	0	0	0	1	0	0	0	0	0	1	0	1	1	0	0	0	1	0	0	0	moderate	none	0	0	21389	0	0	0	0	0	0	0	0	0	0	0	1	0	0	0
14080030	12	1	0.no	0.no	1.yes	0.no	0.no	1.yes	1	0	0	0	1	0	0	0	0	0	1	0	1	1	0	0	0	1	0	0	0	moderate	mild	0	0	21389	0	0	0	0	0	0	0	0	0	0	0	0	1	0	0
14080030	13	1	0.no	0.no	1.yes	0.no	0.no	1.yes	1	0	0	0	1	0	0	0	0	0	1	0	1	1	0	0	0	1	0	0	0	moderate	severe	0	0	21389	0	0	0	0	0	0	0	0	0	0	0	0	0	1	0
14080030	14	1	0.no	0.no	1.yes	0.no	0.no	1.yes	1	0	0	0	1	0	0	0	0	0	1	0	1	1	0	0	0	1	0	0	0	moderate	moderate	0	0	21389	0	0	0	0	0	0	0	0	0	0	0	0	0	0	1
14080030	15	1	0.no	0.no	1.yes	0.no	0.no	1.yes	1	0	0	0	1	0	0	0	0	0	1	0	1	1	0	0	0	1	0	0	0	moderate	severe	0	0	21389	0	0	0	0	0	0	0	0	0	0	0	0	0	0	0
14081010	1	1	0.no	0.no	0.no	0.no	0.no	0.no	0	0	1	0	0	0	0	0	1	0	0	0	1	1	0	0	0	1	0	0	0	none	mild	0	0	23390	0	0	1	0	0	0	0	0	0	0	0	0	0	0	0
14081010	2	1	0.no	0.no	0.no	0.no	0.no	0.no	0	0	1	0	0	0	0	0	1	0	0	0	1	1	0	0	0	1	0	0	0	none	none	0	0	23390	0	0	0	1	0	0	0	0	0	0	0	0	0	0	0
14081010	3	1	0.no	0.no	0.no	0.no	0.no	0.no	0	0	1	0	0	0	0	0	1	0	0	0	1	1	0	0	0	1	0	0	0	none	severe	0	0	23390	0	0	0	0	1	0	0	0	0	0	0	0	0	0	0
14081010	4	1	0.no	0.no	0.no	0.no	0.no	0.no	0	0	1	0	0	0	0	0	1	0	0	0	1	1	0	0	0	1	0	0	0	none	severe	0	0	23390	0	0	0	0	0	1	0	0	0	0	0	0	0	0	0
14081010	5	1	0.no	0.no	0.no	0.no	0.no	0.no	0	0	1	0	0	0	0	0	1	0	0	0	1	1	0	0	0	1	0	0	0	none	extreme	0	0	23390	0	0	0	0	0	0	0	0	0	0	0	0	0	0	0
14081010	6	1	0.no	0.no	0.no	0.no	0.no	0.no	0	0	1	0	0	0	0	0	1	0	0	0	1	1	0	0	0	1	0	0	0	none	moderate	0	0	23390	0	0	0	0	0	0	1	0	0	0	0	0	0	0	0
14081010	8	1	0.no	0.no	0.no	0.no	0.no	0.no	0	0	1	0	0	0	0	0	1	0	0	0	1	1	0	0	0	1	0	0	0	none	severe	0	0	23390	0	0	0	0	0	0	0	0	1	0	0	0	0	0	0
14081010	9	1	0.no	0.no	0.no	0.no	0.no	0.no	0	0	1	0	0	0	0	0	1	0	0	0	1	1	0	0	0	1	0	0	0	none	severe	0	0	23390	0	0	0	0	0	0	0	0	0	1	0	0	0	0	0
14081010	10	1	0.no	0.no	0.no	0.no	0.no	0.no	0	0	1	0	0	0	0	0	1	0	0	0	1	1	0	0	0	1	0	0	0	none	extreme	0	0	23390	0	0	0	0	0	0	0	0	0	0	1	0	0	0	0
14081010	11	1	0.no	0.no	0.no	0.no	0.no	0.no	0	0	1	0	0	0	0	0	1	0	0	0	1	1	0	0	0	1	0	0	0	none	none	0	0	23390	0	0	0	0	0	0	0	0	0	0	0	1	0	0	0
14081010	12	1	0.no	0.no	0.no	0.no	0.no	0.no	0	0	1	0	0	0	0	0	1	0	0	0	1	1	0	0	0	1	0	0	0	none	moderate	0	0	23390	0	0	0	0	0	0	0	0	0	0	0	0	1	0	0
14081010	13	1	0.no	0.no	0.no	0.no	0.no	0.no	0	0	1	0	0	0	0	0	1	0	0	0	1	1	0	0	0	1	0	0	0	none	extreme	0	0	23390	0	0	0	0	0	0	0	0	0	0	0	0	0	1	0
14081010	14	1	0.no	0.no	0.no	0.no	0.no	0.no	0	0	1	0	0	0	0	0	1	0	0	0	1	1	0	0	0	1	0	0	0	none	extreme	0	0	23390	0	0	0	0	0	0	0	0	0	0	0	0	0	0	1
14081010	15	1	0.no	0.no	0.no	0.no	0.no	0.no	0	0	1	0	0	0	0	0	1	0	0	0	1	1	0	0	0	1	0	0	0	none	extreme	0	0	23390	0	0	0	0	0	0	0	0	0	0	0	0	0	0	0
14081040	1	5	0.no	0.no	0.no	0.no	0.no	0.no	0	0	1	0	0	0	0	1	0	0	0	1	0	1	0	0	0	1	0	0	0	none	moderate	0	0	22900	0	0	1	0	0	0	0	0	0	0	0	0	0	0	0
14081040	2	5	0.no	0.no	0.no	0.no	0.no	0.no	0	0	1	0	0	0	0	1	0	0	0	1	0	1	0	0	0	1	0	0	0	none	none	0	0	22900	0	0	0	1	0	0	0	0	0	0	0	0	0	0	0
14081040	3	5	0.no	0.no	0.no	0.no	0.no	0.no	0	0	1	0	0	0	0	1	0	0	0	1	0	1	0	0	0	1	0	0	0	none	moderate	0	0	22900	0	0	0	0	1	0	0	0	0	0	0	0	0	0	0
14081040	4	5	0.no	0.no	0.no	0.no	0.no	0.no	0	0	1	0	0	0	0	1	0	0	0	1	0	1	0	0	0	1	0	0	0	none	moderate	0	0	22900	0	0	0	0	0	1	0	0	0	0	0	0	0	0	0
14081040	5	5	0.no	0.no	0.no	0.no	0.no	0.no	0	0	1	0	0	0	0	1	0	0	0	1	0	1	0	0	0	1	0	0	0	none	severe	0	0	22900	0	0	0	0	0	0	0	0	0	0	0	0	0	0	0
14081040	6	5	0.no	0.no	0.no	0.no	0.no	0.no	0	0	1	0	0	0	0	1	0	0	0	1	0	1	0	0	0	1	0	0	0	none	mild	0	0	22900	0	0	0	0	0	0	1	0	0	0	0	0	0	0	0
14081040	7	5	0.no	0.no	0.no	0.no	0.no	0.no	0	0	1	0	0	0	0	1	0	0	0	1	0	1	0	0	0	1	0	0	0	none	mild	0	0	22900	0	0	0	0	0	0	0	1	0	0	0	0	0	0	0
14081040	8	5	0.no	0.no	0.no	0.no	0.no	0.no	0	0	1	0	0	0	0	1	0	0	0	1	0	1	0	0	0	1	0	0	0	none	moderate	0	0	22900	0	0	0	0	0	0	0	0	1	0	0	0	0	0	0
14081040	9	5	0.no	0.no	0.no	0.no	0.no	0.no	0	0	1	0	0	0	0	1	0	0	0	1	0	1	0	0	0	1	0	0	0	none	severe	0	0	22900	0	0	0	0	0	0	0	0	0	1	0	0	0	0	0
14081040	10	5	0.no	0.no	0.no	0.no	0.no	0.no	0	0	1	0	0	0	0	1	0	0	0	1	0	1	0	0	0	1	0	0	0	none	severe	0	0	22900	0	0	0	0	0	0	0	0	0	0	1	0	0	0	0
14081040	11	5	0.no	0.no	0.no	0.no	0.no	0.no	0	0	1	0	0	0	0	1	0	0	0	1	0	1	0	0	0	1	0	0	0	none	none	0	0	22900	0	0	0	0	0	0	0	0	0	0	0	1	0	0	0
14081040	12	5	0.no	0.no	0.no	0.no	0.no	0.no	0	0	1	0	0	0	0	1	0	0	0	1	0	1	0	0	0	1	0	0	0	none	moderate	0	0	22900	0	0	0	0	0	0	0	0	0	0	0	0	1	0	0
14081040	13	5	0.no	0.no	0.no	0.no	0.no	0.no	0	0	1	0	0	0	0	1	0	0	0	1	0	1	0	0	0	1	0	0	0	none	severe	0	0	22900	0	0	0	0	0	0	0	0	0	0	0	0	0	1	0
14081040	14	5	0.no	0.no	0.no	0.no	0.no	0.no	0	0	1	0	0	0	0	1	0	0	0	1	0	1	0	0	0	1	0	0	0	none	moderate	0	0	22900	0	0	0	0	0	0	0	0	0	0	0	0	0	0	1
14081040	15	5	0.no	0.no	0.no	0.no	0.no	0.no	0	0	1	0	0	0	0	1	0	0	0	1	0	1	0	0	0	1	0	0	0	none	severe	0	0	22900	0	0	0	0	0	0	0	0	0	0	0	0	0	0	0
14104010	1	0	0.no	0.no	0.no	1.yes	0.no	1.yes	0	0	0	0	1	0	0	0	0	1	0	1	0	1	0	0	0	1	0	0	0	none	none	0	0	17831	0	0	1	0	0	0	0	0	0	0	0	0	0	0	0
14104010	2	0	0.no	0.no	0.no	1.yes	0.no	1.yes	0	0	0	0	1	0	0	0	0	1	0	1	0	1	0	0	0	1	0	0	0	none	none	0	0	17831	0	0	0	1	0	0	0	0	0	0	0	0	0	0	0
14104010	3	0	0.no	0.no	0.no	1.yes	0.no	1.yes	0	0	0	0	1	0	0	0	0	1	0	1	0	1	0	0	0	1	0	0	0	none	mild	0	0	17831	0	0	0	0	1	0	0	0	0	0	0	0	0	0	0
14104010	4	0	0.no	0.no	0.no	1.yes	0.no	1.yes	0	0	0	0	1	0	0	0	0	1	0	1	0	1	0	0	0	1	0	0	0	none	mild	0	0	17831	0	0	0	0	0	1	0	0	0	0	0	0	0	0	0
14104010	5	0	0.no	0.no	0.no	1.yes	0.no	1.yes	0	0	0	0	1	0	0	0	0	1	0	1	0	1	0	0	0	1	0	0	0	none	severe	0	0	17831	0	0	0	0	0	0	0	0	0	0	0	0	0	0	0
14104010	6	0	0.no	0.no	0.no	1.yes	0.no	1.yes	0	0	0	0	1	0	0	0	0	1	0	1	0	1	0	0	0	1	0	0	0	none	none	0	0	17831	0	0	0	0	0	0	1	0	0	0	0	0	0	0	0
14104010	7	0	0.no	0.no	0.no	1.yes	0.no	1.yes	0	0	0	0	1	0	0	0	0	1	0	1	0	1	0	0	0	1	0	0	0	none	none	0	0	17831	0	0	0	0	0	0	0	1	0	0	0	0	0	0	0
14104010	8	0	0.no	0.no	0.no	1.yes	0.no	1.yes	0	0	0	0	1	0	0	0	0	1	0	1	0	1	0	0	0	1	0	0	0	none	moderate	0	0	17831	0	0	0	0	0	0	0	0	1	0	0	0	0	0	0
14104010	9	0	0.no	0.no	0.no	1.yes	0.no	1.yes	0	0	0	0	1	0	0	0	0	1	0	1	0	1	0	0	0	1	0	0	0	none	severe	0	0	17831	0	0	0	0	0	0	0	0	0	1	0	0	0	0	0
14104010	10	0	0.no	0.no	0.no	1.yes	0.no	1.yes	0	0	0	0	1	0	0	0	0	1	0	1	0	1	0	0	0	1	0	0	0	none	mild	0	0	17831	0	0	0	0	0	0	0	0	0	0	1	0	0	0	0
14104010	11	0	0.no	0.no	0.no	1.yes	0.no	1.yes	0	0	0	0	1	0	0	0	0	1	0	1	0	1	0	0	0	1	0	0	0	none	none	0	0	17831	0	0	0	0	0	0	0	0	0	0	0	1	0	0	0
14104010	12	0	0.no	0.no	0.no	1.yes	0.no	1.yes	0	0	0	0	1	0	0	0	0	1	0	1	0	1	0	0	0	1	0	0	0	none	none	0	0	17831	0	0	0	0	0	0	0	0	0	0	0	0	1	0	0
14104010	13	0	0.no	0.no	0.no	1.yes	0.no	1.yes	0	0	0	0	1	0	0	0	0	1	0	1	0	1	0	0	0	1	0	0	0	none	moderate	0	0	17831	0	0	0	0	0	0	0	0	0	0	0	0	0	1	0
14104010	14	0	0.no	0.no	0.no	1.yes	0.no	1.yes	0	0	0	0	1	0	0	0	0	1	0	1	0	1	0	0	0	1	0	0	0	none	mild	0	0	17831	0	0	0	0	0	0	0	0	0	0	0	0	0	0	1
14104010	15	0	0.no	0.no	0.no	1.yes	0.no	1.yes	0	0	0	0	1	0	0	0	0	1	0	1	0	1	0	0	0	1	0	0	0	none	severe	0	0	17831	0	0	0	0	0	0	0	0	0	0	0	0	0	0	0
14104020	1	0	1.yes	1.yes	1.yes	0.no	0.no	1.yes	0	0	0	0	1	0	0	0	0	1	0	0	1	1	0	0	0	1	1	0	0	mild	none	0	0	21618	0	0	1	0	0	0	0	0	0	0	0	0	0	0	0
14104020	2	0	1.yes	1.yes	1.yes	0.no	0.no	1.yes	0	0	0	0	1	0	0	0	0	1	0	0	1	1	0	0	0	1	1	0	0	mild	none	0	0	21618	0	0	0	1	0	0	0	0	0	0	0	0	0	0	0
14104020	3	0	1.yes	1.yes	1.yes	0.no	0.no	1.yes	0	0	0	0	1	0	0	0	0	1	0	0	1	1	0	0	0	1	1	0	0	mild	moderate	0	0	21618	0	0	0	0	1	0	0	0	0	0	0	0	0	0	0
14104020	4	0	1.yes	1.yes	1.yes	0.no	0.no	1.yes	0	0	0	0	1	0	0	0	0	1	0	0	1	1	0	0	0	1	1	0	0	mild	mild	0	0	21618	0	0	0	0	0	1	0	0	0	0	0	0	0	0	0
14104020	5	0	1.yes	1.yes	1.yes	0.no	0.no	1.yes	0	0	0	0	1	0	0	0	0	1	0	0	1	1	0	0	0	1	1	0	0	mild	severe	0	0	21618	0	0	0	0	0	0	0	0	0	0	0	0	0	0	0
14104020	6	0	1.yes	1.yes	1.yes	0.no	0.no	1.yes	0	0	0	0	1	0	0	0	0	1	0	0	1	1	0	0	0	1	1	0	0	mild	none	0	0	21618	0	0	0	0	0	0	1	0	0	0	0	0	0	0	0
14104020	7	0	1.yes	1.yes	1.yes	0.no	0.no	1.yes	0	0	0	0	1	0	0	0	0	1	0	0	1	1	0	0	0	1	1	0	0	mild	none	0	0	21618	0	0	0	0	0	0	0	1	0	0	0	0	0	0	0
14104020	8	0	1.yes	1.yes	1.yes	0.no	0.no	1.yes	0	0	0	0	1	0	0	0	0	1	0	0	1	1	0	0	0	1	1	0	0	mild	mild	0	0	21618	0	0	0	0	0	0	0	0	1	0	0	0	0	0	0
14104020	9	0	1.yes	1.yes	1.yes	0.no	0.no	1.yes	0	0	0	0	1	0	0	0	0	1	0	0	1	1	0	0	0	1	1	0	0	mild	severe	0	0	21618	0	0	0	0	0	0	0	0	0	1	0	0	0	0	0
14104020	10	0	1.yes	1.yes	1.yes	0.no	0.no	1.yes	0	0	0	0	1	0	0	0	0	1	0	0	1	1	0	0	0	1	1	0	0	mild	severe	0	0	21618	0	0	0	0	0	0	0	0	0	0	1	0	0	0	0
14104020	11	0	1.yes	1.yes	1.yes	0.no	0.no	1.yes	0	0	0	0	1	0	0	0	0	1	0	0	1	1	0	0	0	1	1	0	0	mild	none	0	0	21618	0	0	0	0	0	0	0	0	0	0	0	1	0	0	0
14104020	12	0	1.yes	1.yes	1.yes	0.no	0.no	1.yes	0	0	0	0	1	0	0	0	0	1	0	0	1	1	0	0	0	1	1	0	0	mild	mild	0	0	21618	0	0	0	0	0	0	0	0	0	0	0	0	1	0	0
14104020	13	0	1.yes	1.yes	1.yes	0.no	0.no	1.yes	0	0	0	0	1	0	0	0	0	1	0	0	1	1	0	0	0	1	1	0	0	mild	severe	0	0	21618	0	0	0	0	0	0	0	0	0	0	0	0	0	1	0
14104020	14	0	1.yes	1.yes	1.yes	0.no	0.no	1.yes	0	0	0	0	1	0	0	0	0	1	0	0	1	1	0	0	0	1	1	0	0	mild	mild	0	0	21618	0	0	0	0	0	0	0	0	0	0	0	0	0	0	1
14104020	15	0	1.yes	1.yes	1.yes	0.no	0.no	1.yes	0	0	0	0	1	0	0	0	0	1	0	0	1	1	0	0	0	1	1	0	0	mild	severe	0	0	21618	0	0	0	0	0	0	0	0	0	0	0	0	0	0	0
14212010	1	0	1.yes	1.yes	0.no	0.no	1.yes	1.yes	0	0	0	1	0	0	0	0	0	0	1	0	1	0	1	0	0	1	1	0	0	mild	moderate	0	0	6058	0	0	1	0	0	0	0	0	0	0	0	0	0	0	0
14212010	2	0	1.yes	1.yes	0.no	0.no	1.yes	1.yes	0	0	0	1	0	0	0	0	0	0	1	0	1	0	1	0	0	1	1	0	0	mild	none	0	0	6058	0	0	0	1	0	0	0	0	0	0	0	0	0	0	0
14212010	3	0	1.yes	1.yes	0.no	0.no	1.yes	1.yes	0	0	0	1	0	0	0	0	0	0	1	0	1	0	1	0	0	1	1	0	0	mild	severe	0	0	6058	0	0	0	0	1	0	0	0	0	0	0	0	0	0	0
14212010	4	0	1.yes	1.yes	0.no	0.no	1.yes	1.yes	0	0	0	1	0	0	0	0	0	0	1	0	1	0	1	0	0	1	1	0	0	mild	moderate	0	0	6058	0	0	0	0	0	1	0	0	0	0	0	0	0	0	0
14212010	5	0	1.yes	1.yes	0.no	0.no	1.yes	1.yes	0	0	0	1	0	0	0	0	0	0	1	0	1	0	1	0	0	1	1	0	0	mild	severe	0	0	6058	0	0	0	0	0	0	0	0	0	0	0	0	0	0	0
14212010	6	0	1.yes	1.yes	0.no	0.no	1.yes	1.yes	0	0	0	1	0	0	0	0	0	0	1	0	1	0	1	0	0	1	1	0	0	mild	mild	0	0	6058	0	0	0	0	0	0	1	0	0	0	0	0	0	0	0
14212010	7	0	1.yes	1.yes	0.no	0.no	1.yes	1.yes	0	0	0	1	0	0	0	0	0	0	1	0	1	0	1	0	0	1	1	0	0	mild	moderate	0	0	6058	0	0	0	0	0	0	0	1	0	0	0	0	0	0	0
14212010	8	0	1.yes	1.yes	0.no	0.no	1.yes	1.yes	0	0	0	1	0	0	0	0	0	0	1	0	1	0	1	0	0	1	1	0	0	mild	severe	0	0	6058	0	0	0	0	0	0	0	0	1	0	0	0	0	0	0
14212010	9	0	1.yes	1.yes	0.no	0.no	1.yes	1.yes	0	0	0	1	0	0	0	0	0	0	1	0	1	0	1	0	0	1	1	0	0	mild	severe	0	0	6058	0	0	0	0	0	0	0	0	0	1	0	0	0	0	0
14212010	10	0	1.yes	1.yes	0.no	0.no	1.yes	1.yes	0	0	0	1	0	0	0	0	0	0	1	0	1	0	1	0	0	1	1	0	0	mild	extreme	0	0	6058	0	0	0	0	0	0	0	0	0	0	1	0	0	0	0
14212010	11	0	1.yes	1.yes	0.no	0.no	1.yes	1.yes	0	0	0	1	0	0	0	0	0	0	1	0	1	0	1	0	0	1	1	0	0	mild	none	0	0	6058	0	0	0	0	0	0	0	0	0	0	0	1	0	0	0
14212010	12	0	1.yes	1.yes	0.no	0.no	1.yes	1.yes	0	0	0	1	0	0	0	0	0	0	1	0	1	0	1	0	0	1	1	0	0	mild	moderate	0	0	6058	0	0	0	0	0	0	0	0	0	0	0	0	1	0	0
14212010	13	0	1.yes	1.yes	0.no	0.no	1.yes	1.yes	0	0	0	1	0	0	0	0	0	0	1	0	1	0	1	0	0	1	1	0	0	mild	severe	0	0	6058	0	0	0	0	0	0	0	0	0	0	0	0	0	1	0
14212010	14	0	1.yes	1.yes	0.no	0.no	1.yes	1.yes	0	0	0	1	0	0	0	0	0	0	1	0	1	0	1	0	0	1	1	0	0	mild	severe	0	0	6058	0	0	0	0	0	0	0	0	0	0	0	0	0	0	1
14212010	15	0	1.yes	1.yes	0.no	0.no	1.yes	1.yes	0	0	0	1	0	0	0	0	0	0	1	0	1	0	1	0	0	1	1	0	0	mild	severe	0	0	6058	0	0	0	0	0	0	0	0	0	0	0	0	0	0	0
14212020	1	0	1.yes	0.no	1.yes	0.no	0.no	1.yes	0	0	0	1	0	0	0	0	0	0	1	1	0	0	1	0	0	1	0	0	0	mild	mild	1	0	6092	0	0	1	0	0	0	0	0	0	0	0	0	0	0	0
14212020	2	0	1.yes	0.no	1.yes	0.no	0.no	1.yes	0	0	0	1	0	0	0	0	0	0	1	1	0	0	1	0	0	1	0	0	0	mild	none	1	0	6092	0	0	0	1	0	0	0	0	0	0	0	0	0	0	0
14212020	3	0	1.yes	0.no	1.yes	0.no	0.no	1.yes	0	0	0	1	0	0	0	0	0	0	1	1	0	0	1	0	0	1	0	0	0	mild	moderate	1	0	6092	0	0	0	0	1	0	0	0	0	0	0	0	0	0	0
14212020	4	0	1.yes	0.no	1.yes	0.no	0.no	1.yes	0	0	0	1	0	0	0	0	0	0	1	1	0	0	1	0	0	1	0	0	0	mild	mild	1	0	6092	0	0	0	0	0	1	0	0	0	0	0	0	0	0	0
14212020	5	0	1.yes	0.no	1.yes	0.no	0.no	1.yes	0	0	0	1	0	0	0	0	0	0	1	1	0	0	1	0	0	1	0	0	0	mild	severe	1	0	6092	0	0	0	0	0	0	0	0	0	0	0	0	0	0	0
14212020	6	0	1.yes	0.no	1.yes	0.no	0.no	1.yes	0	0	0	1	0	0	0	0	0	0	1	1	0	0	1	0	0	1	0	0	0	mild	mild	1	0	6092	0	0	0	0	0	0	1	0	0	0	0	0	0	0	0
14212020	7	0	1.yes	0.no	1.yes	0.no	0.no	1.yes	0	0	0	1	0	0	0	0	0	0	1	1	0	0	1	0	0	1	0	0	0	mild	mild	1	0	6092	0	0	0	0	0	0	0	1	0	0	0	0	0	0	0
14212020	8	0	1.yes	0.no	1.yes	0.no	0.no	1.yes	0	0	0	1	0	0	0	0	0	0	1	1	0	0	1	0	0	1	0	0	0	mild	severe	1	0	6092	0	0	0	0	0	0	0	0	1	0	0	0	0	0	0
14212020	9	0	1.yes	0.no	1.yes	0.no	0.no	1.yes	0	0	0	1	0	0	0	0	0	0	1	1	0	0	1	0	0	1	0	0	0	mild	extreme	1	0	6092	0	0	0	0	0	0	0	0	0	1	0	0	0	0	0
14212020	10	0	1.yes	0.no	1.yes	0.no	0.no	1.yes	0	0	0	1	0	0	0	0	0	0	1	1	0	0	1	0	0	1	0	0	0	mild	extreme	1	0	6092	0	0	0	0	0	0	0	0	0	0	1	0	0	0	0
14212020	11	0	1.yes	0.no	1.yes	0.no	0.no	1.yes	0	0	0	1	0	0	0	0	0	0	1	1	0	0	1	0	0	1	0	0	0	mild	none	1	0	6092	0	0	0	0	0	0	0	0	0	0	0	1	0	0	0
14212020	12	0	1.yes	0.no	1.yes	0.no	0.no	1.yes	0	0	0	1	0	0	0	0	0	0	1	1	0	0	1	0	0	1	0	0	0	mild	moderate	1	0	6092	0	0	0	0	0	0	0	0	0	0	0	0	1	0	0
14212020	13	0	1.yes	0.no	1.yes	0.no	0.no	1.yes	0	0	0	1	0	0	0	0	0	0	1	1	0	0	1	0	0	1	0	0	0	mild	extreme	1	0	6092	0	0	0	0	0	0	0	0	0	0	0	0	0	1	0
14212020	14	0	1.yes	0.no	1.yes	0.no	0.no	1.yes	0	0	0	1	0	0	0	0	0	0	1	1	0	0	1	0	0	1	0	0	0	mild	severe	1	0	6092	0	0	0	0	0	0	0	0	0	0	0	0	0	0	1
14212020	15	0	1.yes	0.no	1.yes	0.no	0.no	1.yes	0	0	0	1	0	0	0	0	0	0	1	1	0	0	1	0	0	1	0	0	0	mild	extreme	1	0	6092	0	0	0	0	0	0	0	0	0	0	0	0	0	0	0
14428010	1	8	0.no	1.yes	0.no	1.yes	0.no	1.yes	2	0	1	0	0	0	0	0	1	0	0	1	0	1	0	0	0	0	0	0	0	severe	none	0	0	27136	0	0	1	0	0	0	0	0	0	0	0	0	0	0	0
14428010	2	8	0.no	1.yes	0.no	1.yes	0.no	1.yes	2	0	1	0	0	0	0	0	1	0	0	1	0	1	0	0	0	0	0	0	0	severe	none	0	0	27136	0	0	0	1	0	0	0	0	0	0	0	0	0	0	0
14428010	3	8	0.no	1.yes	0.no	1.yes	0.no	1.yes	2	0	1	0	0	0	0	0	1	0	0	1	0	1	0	0	0	0	0	0	0	severe	none	0	0	27136	0	0	0	0	1	0	0	0	0	0	0	0	0	0	0
14428010	4	8	0.no	1.yes	0.no	1.yes	0.no	1.yes	2	0	1	0	0	0	0	0	1	0	0	1	0	1	0	0	0	0	0	0	0	severe	mild	0	0	27136	0	0	0	0	0	1	0	0	0	0	0	0	0	0	0
14428010	5	8	0.no	1.yes	0.no	1.yes	0.no	1.yes	2	0	1	0	0	0	0	0	1	0	0	1	0	1	0	0	0	0	0	0	0	severe	moderate	0	0	27136	0	0	0	0	0	0	0	0	0	0	0	0	0	0	0
14428010	6	8	0.no	1.yes	0.no	1.yes	0.no	1.yes	2	0	1	0	0	0	0	0	1	0	0	1	0	1	0	0	0	0	0	0	0	severe	none	0	0	27136	0	0	0	0	0	0	1	0	0	0	0	0	0	0	0
14428010	7	8	0.no	1.yes	0.no	1.yes	0.no	1.yes	2	0	1	0	0	0	0	0	1	0	0	1	0	1	0	0	0	0	0	0	0	severe	none	0	0	27136	0	0	0	0	0	0	0	1	0	0	0	0	0	0	0
14428010	8	8	0.no	1.yes	0.no	1.yes	0.no	1.yes	2	0	1	0	0	0	0	0	1	0	0	1	0	1	0	0	0	0	0	0	0	severe	mild	0	0	27136	0	0	0	0	0	0	0	0	1	0	0	0	0	0	0
14428010	9	8	0.no	1.yes	0.no	1.yes	0.no	1.yes	2	0	1	0	0	0	0	0	1	0	0	1	0	1	0	0	0	0	0	0	0	severe	moderate	0	0	27136	0	0	0	0	0	0	0	0	0	1	0	0	0	0	0
14428010	10	8	0.no	1.yes	0.no	1.yes	0.no	1.yes	2	0	1	0	0	0	0	0	1	0	0	1	0	1	0	0	0	0	0	0	0	severe	moderate	0	0	27136	0	0	0	0	0	0	0	0	0	0	1	0	0	0	0
14428010	11	8	0.no	1.yes	0.no	1.yes	0.no	1.yes	2	0	1	0	0	0	0	0	1	0	0	1	0	1	0	0	0	0	0	0	0	severe	none	0	0	27136	0	0	0	0	0	0	0	0	0	0	0	1	0	0	0
14428010	12	8	0.no	1.yes	0.no	1.yes	0.no	1.yes	2	0	1	0	0	0	0	0	1	0	0	1	0	1	0	0	0	0	0	0	0	severe	none	0	0	27136	0	0	0	0	0	0	0	0	0	0	0	0	1	0	0
14428010	13	8	0.no	1.yes	0.no	1.yes	0.no	1.yes	2	0	1	0	0	0	0	0	1	0	0	1	0	1	0	0	0	0	0	0	0	severe	severe	0	0	27136	0	0	0	0	0	0	0	0	0	0	0	0	0	1	0
14428010	14	8	0.no	1.yes	0.no	1.yes	0.no	1.yes	2	0	1	0	0	0	0	0	1	0	0	1	0	1	0	0	0	0	0	0	0	severe	none	0	0	27136	0	0	0	0	0	0	0	0	0	0	0	0	0	0	1
14428010	15	8	0.no	1.yes	0.no	1.yes	0.no	1.yes	2	0	1	0	0	0	0	0	1	0	0	1	0	1	0	0	0	0	0	0	0	severe	severe	0	0	27136	0	0	0	0	0	0	0	0	0	0	0	0	0	0	0
14726010	1	0	1.yes	0.no	0.no	0.no	0.no	0.no	0	0	0	0	1	0	0	0	1	0	0	0	1	1	0	0	0	1	0	0	0	mild	mild	0	0	19129	0	0	1	0	0	0	0	0	0	0	0	0	0	0	0
14726010	2	0	1.yes	0.no	0.no	0.no	0.no	0.no	0	0	0	0	1	0	0	0	1	0	0	0	1	1	0	0	0	1	0	0	0	mild	none	0	0	19129	0	0	0	1	0	0	0	0	0	0	0	0	0	0	0
14726010	3	0	1.yes	0.no	0.no	0.no	0.no	0.no	0	0	0	0	1	0	0	0	1	0	0	0	1	1	0	0	0	1	0	0	0	mild	moderate	0	0	19129	0	0	0	0	1	0	0	0	0	0	0	0	0	0	0
14726010	4	0	1.yes	0.no	0.no	0.no	0.no	0.no	0	0	0	0	1	0	0	0	1	0	0	0	1	1	0	0	0	1	0	0	0	mild	moderate	0	0	19129	0	0	0	0	0	1	0	0	0	0	0	0	0	0	0
14726010	5	0	1.yes	0.no	0.no	0.no	0.no	0.no	0	0	0	0	1	0	0	0	1	0	0	0	1	1	0	0	0	1	0	0	0	mild	severe	0	0	19129	0	0	0	0	0	0	0	0	0	0	0	0	0	0	0
14726010	6	0	1.yes	0.no	0.no	0.no	0.no	0.no	0	0	0	0	1	0	0	0	1	0	0	0	1	1	0	0	0	1	0	0	0	mild	none	0	0	19129	0	0	0	0	0	0	1	0	0	0	0	0	0	0	0
14726010	7	0	1.yes	0.no	0.no	0.no	0.no	0.no	0	0	0	0	1	0	0	0	1	0	0	0	1	1	0	0	0	1	0	0	0	mild	none	0	0	19129	0	0	0	0	0	0	0	1	0	0	0	0	0	0	0
14726010	8	0	1.yes	0.no	0.no	0.no	0.no	0.no	0	0	0	0	1	0	0	0	1	0	0	0	1	1	0	0	0	1	0	0	0	mild	moderate	0	0	19129	0	0	0	0	0	0	0	0	1	0	0	0	0	0	0
14726010	9	0	1.yes	0.no	0.no	0.no	0.no	0.no	0	0	0	0	1	0	0	0	1	0	0	0	1	1	0	0	0	1	0	0	0	mild	severe	0	0	19129	0	0	0	0	0	0	0	0	0	1	0	0	0	0	0
14726010	10	0	1.yes	0.no	0.no	0.no	0.no	0.no	0	0	0	0	1	0	0	0	1	0	0	0	1	1	0	0	0	1	0	0	0	mild	severe	0	0	19129	0	0	0	0	0	0	0	0	0	0	1	0	0	0	0
14726010	11	0	1.yes	0.no	0.no	0.no	0.no	0.no	0	0	0	0	1	0	0	0	1	0	0	0	1	1	0	0	0	1	0	0	0	mild	none	0	0	19129	0	0	0	0	0	0	0	0	0	0	0	1	0	0	0
14726010	12	0	1.yes	0.no	0.no	0.no	0.no	0.no	0	0	0	0	1	0	0	0	1	0	0	0	1	1	0	0	0	1	0	0	0	mild	moderate	0	0	19129	0	0	0	0	0	0	0	0	0	0	0	0	1	0	0
14726010	13	0	1.yes	0.no	0.no	0.no	0.no	0.no	0	0	0	0	1	0	0	0	1	0	0	0	1	1	0	0	0	1	0	0	0	mild	severe	0	0	19129	0	0	0	0	0	0	0	0	0	0	0	0	0	1	0
14726010	14	0	1.yes	0.no	0.no	0.no	0.no	0.no	0	0	0	0	1	0	0	0	1	0	0	0	1	1	0	0	0	1	0	0	0	mild	mild	0	0	19129	0	0	0	0	0	0	0	0	0	0	0	0	0	0	1
14726010	15	0	1.yes	0.no	0.no	0.no	0.no	0.no	0	0	0	0	1	0	0	0	1	0	0	0	1	1	0	0	0	1	0	0	0	mild	moderate	0	0	19129	0	0	0	0	0	0	0	0	0	0	0	0	0	0	0
14726040	1	1	0.no	0.no	0.no	0.no	0.no	0.no	0	0	0	0	1	0	0	0	1	0	0	1	0	1	0	0	0	1	0	0	0	none	mild	0	0	18933	0	0	1	0	0	0	0	0	0	0	0	0	0	0	0
14726040	2	1	0.no	0.no	0.no	0.no	0.no	0.no	0	0	0	0	1	0	0	0	1	0	0	1	0	1	0	0	0	1	0	0	0	none	none	0	0	18933	0	0	0	1	0	0	0	0	0	0	0	0	0	0	0
14726040	3	1	0.no	0.no	0.no	0.no	0.no	0.no	0	0	0	0	1	0	0	0	1	0	0	1	0	1	0	0	0	1	0	0	0	none	moderate	0	0	18933	0	0	0	0	1	0	0	0	0	0	0	0	0	0	0
14726040	4	1	0.no	0.no	0.no	0.no	0.no	0.no	0	0	0	0	1	0	0	0	1	0	0	1	0	1	0	0	0	1	0	0	0	none	moderate	0	0	18933	0	0	0	0	0	1	0	0	0	0	0	0	0	0	0
14726040	5	1	0.no	0.no	0.no	0.no	0.no	0.no	0	0	0	0	1	0	0	0	1	0	0	1	0	1	0	0	0	1	0	0	0	none	severe	0	0	18933	0	0	0	0	0	0	0	0	0	0	0	0	0	0	0
14726040	6	1	0.no	0.no	0.no	0.no	0.no	0.no	0	0	0	0	1	0	0	0	1	0	0	1	0	1	0	0	0	1	0	0	0	none	mild	0	0	18933	0	0	0	0	0	0	1	0	0	0	0	0	0	0	0
14726040	7	1	0.no	0.no	0.no	0.no	0.no	0.no	0	0	0	0	1	0	0	0	1	0	0	1	0	1	0	0	0	1	0	0	0	none	mild	0	0	18933	0	0	0	0	0	0	0	1	0	0	0	0	0	0	0
14726040	8	1	0.no	0.no	0.no	0.no	0.no	0.no	0	0	0	0	1	0	0	0	1	0	0	1	0	1	0	0	0	1	0	0	0	none	moderate	0	0	18933	0	0	0	0	0	0	0	0	1	0	0	0	0	0	0
14726040	9	1	0.no	0.no	0.no	0.no	0.no	0.no	0	0	0	0	1	0	0	0	1	0	0	1	0	1	0	0	0	1	0	0	0	none	severe	0	0	18933	0	0	0	0	0	0	0	0	0	1	0	0	0	0	0
14726040	10	1	0.no	0.no	0.no	0.no	0.no	0.no	0	0	0	0	1	0	0	0	1	0	0	1	0	1	0	0	0	1	0	0	0	none	severe	0	0	18933	0	0	0	0	0	0	0	0	0	0	1	0	0	0	0
14726040	11	1	0.no	0.no	0.no	0.no	0.no	0.no	0	0	0	0	1	0	0	0	1	0	0	1	0	1	0	0	0	1	0	0	0	none	none	0	0	18933	0	0	0	0	0	0	0	0	0	0	0	1	0	0	0
14726040	12	1	0.no	0.no	0.no	0.no	0.no	0.no	0	0	0	0	1	0	0	0	1	0	0	1	0	1	0	0	0	1	0	0	0	none	mild	0	0	18933	0	0	0	0	0	0	0	0	0	0	0	0	1	0	0
14726040	13	1	0.no	0.no	0.no	0.no	0.no	0.no	0	0	0	0	1	0	0	0	1	0	0	1	0	1	0	0	0	1	0	0	0	none	severe	0	0	18933	0	0	0	0	0	0	0	0	0	0	0	0	0	1	0
14726040	14	1	0.no	0.no	0.no	0.no	0.no	0.no	0	0	0	0	1	0	0	0	1	0	0	1	0	1	0	0	0	1	0	0	0	none	moderate	0	0	18933	0	0	0	0	0	0	0	0	0	0	0	0	0	0	1
14726040	15	1	0.no	0.no	0.no	0.no	0.no	0.no	0	0	0	0	1	0	0	0	1	0	0	1	0	1	0	0	0	1	0	0	0	none	severe	0	0	18933	0	0	0	0	0	0	0	0	0	0	0	0	0	0	0
14746010	1	0	1.yes	0.no	1.yes	0.no	0.no	1.yes	0	0	0	0	1	0	0	0	0	1	0	0	1	1	0	0	0	0	0	0	0	none	mild	0	0	25933	0	0	1	0	0	0	0	0	0	0	0	0	0	0	0
14746010	2	0	1.yes	0.no	1.yes	0.no	0.no	1.yes	0	0	0	0	1	0	0	0	0	1	0	0	1	1	0	0	0	0	0	0	0	none	none	0	0	25933	0	0	0	1	0	0	0	0	0	0	0	0	0	0	0
14746010	3	0	1.yes	0.no	1.yes	0.no	0.no	1.yes	0	0	0	0	1	0	0	0	0	1	0	0	1	1	0	0	0	0	0	0	0	none	moderate	0	0	25933	0	0	0	0	1	0	0	0	0	0	0	0	0	0	0
14746010	4	0	1.yes	0.no	1.yes	0.no	0.no	1.yes	0	0	0	0	1	0	0	0	0	1	0	0	1	1	0	0	0	0	0	0	0	none	severe	0	0	25933	0	0	0	0	0	1	0	0	0	0	0	0	0	0	0
14746010	5	0	1.yes	0.no	1.yes	0.no	0.no	1.yes	0	0	0	0	1	0	0	0	0	1	0	0	1	1	0	0	0	0	0	0	0	none	extreme	0	0	25933	0	0	0	0	0	0	0	0	0	0	0	0	0	0	0
14746010	6	0	1.yes	0.no	1.yes	0.no	0.no	1.yes	0	0	0	0	1	0	0	0	0	1	0	0	1	1	0	0	0	0	0	0	0	none	mild	0	0	25933	0	0	0	0	0	0	1	0	0	0	0	0	0	0	0
14746010	7	0	1.yes	0.no	1.yes	0.no	0.no	1.yes	0	0	0	0	1	0	0	0	0	1	0	0	1	1	0	0	0	0	0	0	0	none	mild	0	0	25933	0	0	0	0	0	0	0	1	0	0	0	0	0	0	0
14746010	8	0	1.yes	0.no	1.yes	0.no	0.no	1.yes	0	0	0	0	1	0	0	0	0	1	0	0	1	1	0	0	0	0	0	0	0	none	moderate	0	0	25933	0	0	0	0	0	0	0	0	1	0	0	0	0	0	0
14746010	9	0	1.yes	0.no	1.yes	0.no	0.no	1.yes	0	0	0	0	1	0	0	0	0	1	0	0	1	1	0	0	0	0	0	0	0	none	extreme	0	0	25933	0	0	0	0	0	0	0	0	0	1	0	0	0	0	0
14746010	10	0	1.yes	0.no	1.yes	0.no	0.no	1.yes	0	0	0	0	1	0	0	0	0	1	0	0	1	1	0	0	0	0	0	0	0	none	severe	0	0	25933	0	0	0	0	0	0	0	0	0	0	1	0	0	0	0
14746010	11	0	1.yes	0.no	1.yes	0.no	0.no	1.yes	0	0	0	0	1	0	0	0	0	1	0	0	1	1	0	0	0	0	0	0	0	none	none	0	0	25933	0	0	0	0	0	0	0	0	0	0	0	1	0	0	0
14746010	12	0	1.yes	0.no	1.yes	0.no	0.no	1.yes	0	0	0	0	1	0	0	0	0	1	0	0	1	1	0	0	0	0	0	0	0	none	moderate	0	0	25933	0	0	0	0	0	0	0	0	0	0	0	0	1	0	0
14746010	13	0	1.yes	0.no	1.yes	0.no	0.no	1.yes	0	0	0	0	1	0	0	0	0	1	0	0	1	1	0	0	0	0	0	0	0	none	severe	0	0	25933	0	0	0	0	0	0	0	0	0	0	0	0	0	1	0
14746010	14	0	1.yes	0.no	1.yes	0.no	0.no	1.yes	0	0	0	0	1	0	0	0	0	1	0	0	1	1	0	0	0	0	0	0	0	none	severe	0	0	25933	0	0	0	0	0	0	0	0	0	0	0	0	0	0	1
14746010	15	0	1.yes	0.no	1.yes	0.no	0.no	1.yes	0	0	0	0	1	0	0	0	0	1	0	0	1	1	0	0	0	0	0	0	0	none	extreme	0	0	25933	0	0	0	0	0	0	0	0	0	0	0	0	0	0	0
14754010	1	0	1.yes	0.no	0.no	1.yes	0.no	0.no	0	0	1	0	0	0	0	0	0	1	0	0	1	1	0	0	0	0	0	0	0	mild	none	0	0	20176	0	0	1	0	0	0	0	0	0	0	0	0	0	0	0
14754010	2	0	1.yes	0.no	0.no	1.yes	0.no	0.no	0	0	1	0	0	0	0	0	0	1	0	0	1	1	0	0	0	0	0	0	0	mild	none	0	0	20176	0	0	0	1	0	0	0	0	0	0	0	0	0	0	0
14754010	3	0	1.yes	0.no	0.no	1.yes	0.no	0.no	0	0	1	0	0	0	0	0	0	1	0	0	1	1	0	0	0	0	0	0	0	mild	mild	0	0	20176	0	0	0	0	1	0	0	0	0	0	0	0	0	0	0
14754010	4	0	1.yes	0.no	0.no	1.yes	0.no	0.no	0	0	1	0	0	0	0	0	0	1	0	0	1	1	0	0	0	0	0	0	0	mild	none	0	0	20176	0	0	0	0	0	1	0	0	0	0	0	0	0	0	0
14754010	5	0	1.yes	0.no	0.no	1.yes	0.no	0.no	0	0	1	0	0	0	0	0	0	1	0	0	1	1	0	0	0	0	0	0	0	mild	moderate	0	0	20176	0	0	0	0	0	0	0	0	0	0	0	0	0	0	0
14754010	6	0	1.yes	0.no	0.no	1.yes	0.no	0.no	0	0	1	0	0	0	0	0	0	1	0	0	1	1	0	0	0	0	0	0	0	mild	none	0	0	20176	0	0	0	0	0	0	1	0	0	0	0	0	0	0	0
14754010	7	0	1.yes	0.no	0.no	1.yes	0.no	0.no	0	0	1	0	0	0	0	0	0	1	0	0	1	1	0	0	0	0	0	0	0	mild	none	0	0	20176	0	0	0	0	0	0	0	1	0	0	0	0	0	0	0
14754010	8	0	1.yes	0.no	0.no	1.yes	0.no	0.no	0	0	1	0	0	0	0	0	0	1	0	0	1	1	0	0	0	0	0	0	0	mild	moderate	0	0	20176	0	0	0	0	0	0	0	0	1	0	0	0	0	0	0
14754010	9	0	1.yes	0.no	0.no	1.yes	0.no	0.no	0	0	1	0	0	0	0	0	0	1	0	0	1	1	0	0	0	0	0	0	0	mild	severe	0	0	20176	0	0	0	0	0	0	0	0	0	1	0	0	0	0	0
14754010	10	0	1.yes	0.no	0.no	1.yes	0.no	0.no	0	0	1	0	0	0	0	0	0	1	0	0	1	1	0	0	0	0	0	0	0	mild	mild	0	0	20176	0	0	0	0	0	0	0	0	0	0	1	0	0	0	0
14754010	11	0	1.yes	0.no	0.no	1.yes	0.no	0.no	0	0	1	0	0	0	0	0	0	1	0	0	1	1	0	0	0	0	0	0	0	mild	none	0	0	20176	0	0	0	0	0	0	0	0	0	0	0	1	0	0	0
14754010	12	0	1.yes	0.no	0.no	1.yes	0.no	0.no	0	0	1	0	0	0	0	0	0	1	0	0	1	1	0	0	0	0	0	0	0	mild	none	0	0	20176	0	0	0	0	0	0	0	0	0	0	0	0	1	0	0
14754010	13	0	1.yes	0.no	0.no	1.yes	0.no	0.no	0	0	1	0	0	0	0	0	0	1	0	0	1	1	0	0	0	0	0	0	0	mild	severe	0	0	20176	0	0	0	0	0	0	0	0	0	0	0	0	0	1	0
14754010	14	0	1.yes	0.no	0.no	1.yes	0.no	0.no	0	0	1	0	0	0	0	0	0	1	0	0	1	1	0	0	0	0	0	0	0	mild	none	0	0	20176	0	0	0	0	0	0	0	0	0	0	0	0	0	0	1
14754010	15	0	1.yes	0.no	0.no	1.yes	0.no	0.no	0	0	1	0	0	0	0	0	0	1	0	0	1	1	0	0	0	0	0	0	0	mild	mild	0	0	20176	0	0	0	0	0	0	0	0	0	0	0	0	0	0	0
14756010	1	0	1.yes	1.yes	1.yes	0.no	0.no	0.no	0	0	0	0	1	0	0	0	0	1	0	0	1	1	0	0	0	1	0	0	0	mild	moderate	0	0	16078	0	0	1	0	0	0	0	0	0	0	0	0	0	0	0
14756010	2	0	1.yes	1.yes	1.yes	0.no	0.no	0.no	0	0	0	0	1	0	0	0	0	1	0	0	1	1	0	0	0	1	0	0	0	mild	none	0	0	16078	0	0	0	1	0	0	0	0	0	0	0	0	0	0	0
14756010	3	0	1.yes	1.yes	1.yes	0.no	0.no	0.no	0	0	0	0	1	0	0	0	0	1	0	0	1	1	0	0	0	1	0	0	0	mild	severe	0	0	16078	0	0	0	0	1	0	0	0	0	0	0	0	0	0	0
14756010	4	0	1.yes	1.yes	1.yes	0.no	0.no	0.no	0	0	0	0	1	0	0	0	0	1	0	0	1	1	0	0	0	1	0	0	0	mild	severe	0	0	16078	0	0	0	0	0	1	0	0	0	0	0	0	0	0	0
14756010	5	0	1.yes	1.yes	1.yes	0.no	0.no	0.no	0	0	0	0	1	0	0	0	0	1	0	0	1	1	0	0	0	1	0	0	0	mild	severe	0	0	16078	0	0	0	0	0	0	0	0	0	0	0	0	0	0	0
14756010	6	0	1.yes	1.yes	1.yes	0.no	0.no	0.no	0	0	0	0	1	0	0	0	0	1	0	0	1	1	0	0	0	1	0	0	0	mild	mild	0	0	16078	0	0	0	0	0	0	1	0	0	0	0	0	0	0	0
14756010	7	0	1.yes	1.yes	1.yes	0.no	0.no	0.no	0	0	0	0	1	0	0	0	0	1	0	0	1	1	0	0	0	1	0	0	0	mild	mild	0	0	16078	0	0	0	0	0	0	0	1	0	0	0	0	0	0	0
14756010	8	0	1.yes	1.yes	1.yes	0.no	0.no	0.no	0	0	0	0	1	0	0	0	0	1	0	0	1	1	0	0	0	1	0	0	0	mild	moderate	0	0	16078	0	0	0	0	0	0	0	0	1	0	0	0	0	0	0
14756010	9	0	1.yes	1.yes	1.yes	0.no	0.no	0.no	0	0	0	0	1	0	0	0	0	1	0	0	1	1	0	0	0	1	0	0	0	mild	severe	0	0	16078	0	0	0	0	0	0	0	0	0	1	0	0	0	0	0
14756010	10	0	1.yes	1.yes	1.yes	0.no	0.no	0.no	0	0	0	0	1	0	0	0	0	1	0	0	1	1	0	0	0	1	0	0	0	mild	severe	0	0	16078	0	0	0	0	0	0	0	0	0	0	1	0	0	0	0
14756010	11	0	1.yes	1.yes	1.yes	0.no	0.no	0.no	0	0	0	0	1	0	0	0	0	1	0	0	1	1	0	0	0	1	0	0	0	mild	none	0	0	16078	0	0	0	0	0	0	0	0	0	0	0	1	0	0	0
14756010	12	0	1.yes	1.yes	1.yes	0.no	0.no	0.no	0	0	0	0	1	0	0	0	0	1	0	0	1	1	0	0	0	1	0	0	0	mild	mild	0	0	16078	0	0	0	0	0	0	0	0	0	0	0	0	1	0	0
14756010	13	0	1.yes	1.yes	1.yes	0.no	0.no	0.no	0	0	0	0	1	0	0	0	0	1	0	0	1	1	0	0	0	1	0	0	0	mild	severe	0	0	16078	0	0	0	0	0	0	0	0	0	0	0	0	0	1	0
14756010	14	0	1.yes	1.yes	1.yes	0.no	0.no	0.no	0	0	0	0	1	0	0	0	0	1	0	0	1	1	0	0	0	1	0	0	0	mild	moderate	0	0	16078	0	0	0	0	0	0	0	0	0	0	0	0	0	0	1
14756010	15	0	1.yes	1.yes	1.yes	0.no	0.no	0.no	0	0	0	0	1	0	0	0	0	1	0	0	1	1	0	0	0	1	0	0	0	mild	severe	0	0	16078	0	0	0	0	0	0	0	0	0	0	0	0	0	0	0
14756040	1	1	0.no	0.no	0.no	0.no	0.no	1.yes	0	0	0	0	1	0	0	1	0	0	0	1	0	1	0	0	0	1	1	0	0	mild	none	0	0	17903	0	0	1	0	0	0	0	0	0	0	0	0	0	0	0
14756040	2	1	0.no	0.no	0.no	0.no	0.no	1.yes	0	0	0	0	1	0	0	1	0	0	0	1	0	1	0	0	0	1	1	0	0	mild	none	0	0	17903	0	0	0	1	0	0	0	0	0	0	0	0	0	0	0
14756040	3	1	0.no	0.no	0.no	0.no	0.no	1.yes	0	0	0	0	1	0	0	1	0	0	0	1	0	1	0	0	0	1	1	0	0	mild	none	0	0	17903	0	0	0	0	1	0	0	0	0	0	0	0	0	0	0
14756040	4	1	0.no	0.no	0.no	0.no	0.no	1.yes	0	0	0	0	1	0	0	1	0	0	0	1	0	1	0	0	0	1	1	0	0	mild	mild	0	0	17903	0	0	0	0	0	1	0	0	0	0	0	0	0	0	0
14756040	5	1	0.no	0.no	0.no	0.no	0.no	1.yes	0	0	0	0	1	0	0	1	0	0	0	1	0	1	0	0	0	1	1	0	0	mild	severe	0	0	17903	0	0	0	0	0	0	0	0	0	0	0	0	0	0	0
14756040	6	1	0.no	0.no	0.no	0.no	0.no	1.yes	0	0	0	0	1	0	0	1	0	0	0	1	0	1	0	0	0	1	1	0	0	mild	none	0	0	17903	0	0	0	0	0	0	1	0	0	0	0	0	0	0	0
14756040	7	1	0.no	0.no	0.no	0.no	0.no	1.yes	0	0	0	0	1	0	0	1	0	0	0	1	0	1	0	0	0	1	1	0	0	mild	moderate	0	0	17903	0	0	0	0	0	0	0	1	0	0	0	0	0	0	0
14756040	8	1	0.no	0.no	0.no	0.no	0.no	1.yes	0	0	0	0	1	0	0	1	0	0	0	1	0	1	0	0	0	1	1	0	0	mild	moderate	0	0	17903	0	0	0	0	0	0	0	0	1	0	0	0	0	0	0
14756040	9	1	0.no	0.no	0.no	0.no	0.no	1.yes	0	0	0	0	1	0	0	1	0	0	0	1	0	1	0	0	0	1	1	0	0	mild	severe	0	0	17903	0	0	0	0	0	0	0	0	0	1	0	0	0	0	0
14756040	10	1	0.no	0.no	0.no	0.no	0.no	1.yes	0	0	0	0	1	0	0	1	0	0	0	1	0	1	0	0	0	1	1	0	0	mild	severe	0	0	17903	0	0	0	0	0	0	0	0	0	0	1	0	0	0	0
14756040	11	1	0.no	0.no	0.no	0.no	0.no	1.yes	0	0	0	0	1	0	0	1	0	0	0	1	0	1	0	0	0	1	1	0	0	mild	none	0	0	17903	0	0	0	0	0	0	0	0	0	0	0	1	0	0	0
14756040	12	1	0.no	0.no	0.no	0.no	0.no	1.yes	0	0	0	0	1	0	0	1	0	0	0	1	0	1	0	0	0	1	1	0	0	mild	moderate	0	0	17903	0	0	0	0	0	0	0	0	0	0	0	0	1	0	0
14756040	13	1	0.no	0.no	0.no	0.no	0.no	1.yes	0	0	0	0	1	0	0	1	0	0	0	1	0	1	0	0	0	1	1	0	0	mild	severe	0	0	17903	0	0	0	0	0	0	0	0	0	0	0	0	0	1	0
14756040	14	1	0.no	0.no	0.no	0.no	0.no	1.yes	0	0	0	0	1	0	0	1	0	0	0	1	0	1	0	0	0	1	1	0	0	mild	mild	0	0	17903	0	0	0	0	0	0	0	0	0	0	0	0	0	0	1
14756040	15	1	0.no	0.no	0.no	0.no	0.no	1.yes	0	0	0	0	1	0	0	1	0	0	0	1	0	1	0	0	0	1	1	0	0	mild	severe	0	0	17903	0	0	0	0	0	0	0	0	0	0	0	0	0	0	0
14758020	1	1	0.no	0.no	0.no	0.no	0.no	0.no	0	0	0	0	1	0	0	0	1	0	0	1	0	0	0	1	0	1	0	0	0	none	none	0	0	20475	1	0	1	0	0	0	0	0	0	0	0	0	0	0	0
14758020	2	1	0.no	0.no	0.no	0.no	0.no	0.no	0	0	0	0	1	0	0	0	1	0	0	1	0	0	0	1	0	1	0	0	0	none	none	0	0	20475	1	0	0	1	0	0	0	0	0	0	0	0	0	0	0
14758020	3	1	0.no	0.no	0.no	0.no	0.no	0.no	0	0	0	0	1	0	0	0	1	0	0	1	0	0	0	1	0	1	0	0	0	none	none	0	0	20475	1	0	0	0	1	0	0	0	0	0	0	0	0	0	0
14758020	4	1	0.no	0.no	0.no	0.no	0.no	0.no	0	0	0	0	1	0	0	0	1	0	0	1	0	0	0	1	0	1	0	0	0	none	none	0	0	20475	1	0	0	0	0	1	0	0	0	0	0	0	0	0	0
14758020	5	1	0.no	0.no	0.no	0.no	0.no	0.no	0	0	0	0	1	0	0	0	1	0	0	1	0	0	0	1	0	1	0	0	0	none	severe	0	0	20475	1	0	0	0	0	0	0	0	0	0	0	0	0	0	0
14758020	6	1	0.no	0.no	0.no	0.no	0.no	0.no	0	0	0	0	1	0	0	0	1	0	0	1	0	0	0	1	0	1	0	0	0	none	mild	0	0	20475	1	0	0	0	0	0	1	0	0	0	0	0	0	0	0
14758020	7	1	0.no	0.no	0.no	0.no	0.no	0.no	0	0	0	0	1	0	0	0	1	0	0	1	0	0	0	1	0	1	0	0	0	none	none	0	0	20475	1	0	0	0	0	0	0	1	0	0	0	0	0	0	0
14758020	8	1	0.no	0.no	0.no	0.no	0.no	0.no	0	0	0	0	1	0	0	0	1	0	0	1	0	0	0	1	0	1	0	0	0	none	moderate	0	0	20475	1	0	0	0	0	0	0	0	1	0	0	0	0	0	0
14758020	9	1	0.no	0.no	0.no	0.no	0.no	0.no	0	0	0	0	1	0	0	0	1	0	0	1	0	0	0	1	0	1	0	0	0	none	severe	0	0	20475	1	0	0	0	0	0	0	0	0	1	0	0	0	0	0
14758020	10	1	0.no	0.no	0.no	0.no	0.no	0.no	0	0	0	0	1	0	0	0	1	0	0	1	0	0	0	1	0	1	0	0	0	none	severe	0	0	20475	1	0	0	0	0	0	0	0	0	0	1	0	0	0	0
14758020	11	1	0.no	0.no	0.no	0.no	0.no	0.no	0	0	0	0	1	0	0	0	1	0	0	1	0	0	0	1	0	1	0	0	0	none	none	0	0	20475	1	0	0	0	0	0	0	0	0	0	0	1	0	0	0
14758020	12	1	0.no	0.no	0.no	0.no	0.no	0.no	0	0	0	0	1	0	0	0	1	0	0	1	0	0	0	1	0	1	0	0	0	none	mild	0	0	20475	1	0	0	0	0	0	0	0	0	0	0	0	1	0	0
14758020	13	1	0.no	0.no	0.no	0.no	0.no	0.no	0	0	0	0	1	0	0	0	1	0	0	1	0	0	0	1	0	1	0	0	0	none	severe	0	0	20475	1	0	0	0	0	0	0	0	0	0	0	0	0	1	0
14758020	14	1	0.no	0.no	0.no	0.no	0.no	0.no	0	0	0	0	1	0	0	0	1	0	0	1	0	0	0	1	0	1	0	0	0	none	severe	0	0	20475	1	0	0	0	0	0	0	0	0	0	0	0	0	0	1
14758020	15	1	0.no	0.no	0.no	0.no	0.no	0.no	0	0	0	0	1	0	0	0	1	0	0	1	0	0	0	1	0	1	0	0	0	none	extreme	0	0	20475	1	0	0	0	0	0	0	0	0	0	0	0	0	0	0
14758030	1	0	0.no	0.no	0.no	0.no	0.no	0.no	0	0	0	0	1	0	0	0	1	0	0	0	1	0	0	1	0	1	0	0	0		none	0	0	22975	0	0	1	0	0	0	0	0	0	0	0	0	0	0	0
14758030	2	0	0.no	0.no	0.no	0.no	0.no	0.no	0	0	0	0	1	0	0	0	1	0	0	0	1	0	0	1	0	1	0	0	0		none	0	0	22975	0	0	0	1	0	0	0	0	0	0	0	0	0	0	0
14758030	3	0	0.no	0.no	0.no	0.no	0.no	0.no	0	0	0	0	1	0	0	0	1	0	0	0	1	0	0	1	0	1	0	0	0		mild	0	0	22975	0	0	0	0	1	0	0	0	0	0	0	0	0	0	0
14758030	4	0	0.no	0.no	0.no	0.no	0.no	0.no	0	0	0	0	1	0	0	0	1	0	0	0	1	0	0	1	0	1	0	0	0		mild	0	0	22975	0	0	0	0	0	1	0	0	0	0	0	0	0	0	0
14758030	5	0	0.no	0.no	0.no	0.no	0.no	0.no	0	0	0	0	1	0	0	0	1	0	0	0	1	0	0	1	0	1	0	0	0		severe	0	0	22975	0	0	0	0	0	0	0	0	0	0	0	0	0	0	0
14758030	6	0	0.no	0.no	0.no	0.no	0.no	0.no	0	0	0	0	1	0	0	0	1	0	0	0	1	0	0	1	0	1	0	0	0		mild	0	0	22975	0	0	0	0	0	0	1	0	0	0	0	0	0	0	0
14758030	7	0	0.no	0.no	0.no	0.no	0.no	0.no	0	0	0	0	1	0	0	0	1	0	0	0	1	0	0	1	0	1	0	0	0		moderate	0	0	22975	0	0	0	0	0	0	0	1	0	0	0	0	0	0	0
14758030	8	0	0.no	0.no	0.no	0.no	0.no	0.no	0	0	0	0	1	0	0	0	1	0	0	0	1	0	0	1	0	1	0	0	0		severe	0	0	22975	0	0	0	0	0	0	0	0	1	0	0	0	0	0	0
14758030	9	0	0.no	0.no	0.no	0.no	0.no	0.no	0	0	0	0	1	0	0	0	1	0	0	0	1	0	0	1	0	1	0	0	0		extreme	0	0	22975	0	0	0	0	0	0	0	0	0	1	0	0	0	0	0
14758030	10	0	0.no	0.no	0.no	0.no	0.no	0.no	0	0	0	0	1	0	0	0	1	0	0	0	1	0	0	1	0	1	0	0	0		severe	0	0	22975	0	0	0	0	0	0	0	0	0	0	1	0	0	0	0
14758030	11	0	0.no	0.no	0.no	0.no	0.no	0.no	0	0	0	0	1	0	0	0	1	0	0	0	1	0	0	1	0	1	0	0	0		none	0	0	22975	0	0	0	0	0	0	0	0	0	0	0	1	0	0	0
14758030	12	0	0.no	0.no	0.no	0.no	0.no	0.no	0	0	0	0	1	0	0	0	1	0	0	0	1	0	0	1	0	1	0	0	0		mild	0	0	22975	0	0	0	0	0	0	0	0	0	0	0	0	1	0	0
14758030	13	0	0.no	0.no	0.no	0.no	0.no	0.no	0	0	0	0	1	0	0	0	1	0	0	0	1	0	0	1	0	1	0	0	0		moderate	0	0	22975	0	0	0	0	0	0	0	0	0	0	0	0	0	1	0
14758030	14	0	0.no	0.no	0.no	0.no	0.no	0.no	0	0	0	0	1	0	0	0	1	0	0	0	1	0	0	1	0	1	0	0	0		mild	0	0	22975	0	0	0	0	0	0	0	0	0	0	0	0	0	0	1
14758030	15	0	0.no	0.no	0.no	0.no	0.no	0.no	0	0	0	0	1	0	0	0	1	0	0	0	1	0	0	1	0	1	0	0	0		moderate	0	0	22975	0	0	0	0	0	0	0	0	0	0	0	0	0	0	0
14782010	1	1	1.yes	0.no	0.no	0.no	0.no	1.yes	0	1	0	0	0	0	0	0	0	0	1	1	0	1	0	0	0	0	0	0	0	none	moderate	0	0	20555	0	0	1	0	0	0	0	0	0	0	0	0	0	0	0
14782010	2	1	1.yes	0.no	0.no	0.no	0.no	1.yes	0	1	0	0	0	0	0	0	0	0	1	1	0	1	0	0	0	0	0	0	0	none	none	0	0	20555	0	0	0	1	0	0	0	0	0	0	0	0	0	0	0
14782010	3	1	1.yes	0.no	0.no	0.no	0.no	1.yes	0	1	0	0	0	0	0	0	0	0	1	1	0	1	0	0	0	0	0	0	0	none	moderate	0	0	20555	0	0	0	0	1	0	0	0	0	0	0	0	0	0	0
14782010	4	1	1.yes	0.no	0.no	0.no	0.no	1.yes	0	1	0	0	0	0	0	0	0	0	1	1	0	1	0	0	0	0	0	0	0	none	mild	0	0	20555	0	0	0	0	0	1	0	0	0	0	0	0	0	0	0
14782010	5	1	1.yes	0.no	0.no	0.no	0.no	1.yes	0	1	0	0	0	0	0	0	0	0	1	1	0	1	0	0	0	0	0	0	0	none	severe	0	0	20555	0	0	0	0	0	0	0	0	0	0	0	0	0	0	0
14782010	6	1	1.yes	0.no	0.no	0.no	0.no	1.yes	0	1	0	0	0	0	0	0	0	0	1	1	0	1	0	0	0	0	0	0	0	none	severe	0	0	20555	0	0	0	0	0	0	1	0	0	0	0	0	0	0	0
14782010	7	1	1.yes	0.no	0.no	0.no	0.no	1.yes	0	1	0	0	0	0	0	0	0	0	1	1	0	1	0	0	0	0	0	0	0	none	moderate	0	0	20555	0	0	0	0	0	0	0	1	0	0	0	0	0	0	0
14782010	8	1	1.yes	0.no	0.no	0.no	0.no	1.yes	0	1	0	0	0	0	0	0	0	0	1	1	0	1	0	0	0	0	0	0	0	none	moderate	0	0	20555	0	0	0	0	0	0	0	0	1	0	0	0	0	0	0
14782010	9	1	1.yes	0.no	0.no	0.no	0.no	1.yes	0	1	0	0	0	0	0	0	0	0	1	1	0	1	0	0	0	0	0	0	0	none	extreme	0	0	20555	0	0	0	0	0	0	0	0	0	1	0	0	0	0	0
14782010	10	1	1.yes	0.no	0.no	0.no	0.no	1.yes	0	1	0	0	0	0	0	0	0	0	1	1	0	1	0	0	0	0	0	0	0	none	extreme	0	0	20555	0	0	0	0	0	0	0	0	0	0	1	0	0	0	0
14782010	11	1	1.yes	0.no	0.no	0.no	0.no	1.yes	0	1	0	0	0	0	0	0	0	0	1	1	0	1	0	0	0	0	0	0	0	none	none	0	0	20555	0	0	0	0	0	0	0	0	0	0	0	1	0	0	0
14782010	12	1	1.yes	0.no	0.no	0.no	0.no	1.yes	0	1	0	0	0	0	0	0	0	0	1	1	0	1	0	0	0	0	0	0	0	none	severe	0	0	20555	0	0	0	0	0	0	0	0	0	0	0	0	1	0	0
14782010	13	1	1.yes	0.no	0.no	0.no	0.no	1.yes	0	1	0	0	0	0	0	0	0	0	1	1	0	1	0	0	0	0	0	0	0	none	severe	0	0	20555	0	0	0	0	0	0	0	0	0	0	0	0	0	1	0
14782010	14	1	1.yes	0.no	0.no	0.no	0.no	1.yes	0	1	0	0	0	0	0	0	0	0	1	1	0	1	0	0	0	0	0	0	0	none	severe	0	0	20555	0	0	0	0	0	0	0	0	0	0	0	0	0	0	1
14782010	15	1	1.yes	0.no	0.no	0.no	0.no	1.yes	0	1	0	0	0	0	0	0	0	0	1	1	0	1	0	0	0	0	0	0	0	none	extreme	0	0	20555	0	0	0	0	0	0	0	0	0	0	0	0	0	0	0
14787010	1	0	1.yes	0.no	0.no	0.no	0.no	0.no	0	1	0	0	0	0	0	0	0	1	0	1	0	1	0	0	0	0	1	0	0	moderate	mild	0	0	8770	0	0	1	0	0	0	0	0	0	0	0	0	0	0	0
14787010	2	0	1.yes	0.no	0.no	0.no	0.no	0.no	0	1	0	0	0	0	0	0	0	1	0	1	0	1	0	0	0	0	1	0	0	moderate	none	0	0	8770	0	0	0	1	0	0	0	0	0	0	0	0	0	0	0
14787010	3	0	1.yes	0.no	0.no	0.no	0.no	0.no	0	1	0	0	0	0	0	0	0	1	0	1	0	1	0	0	0	0	1	0	0	moderate	mild	0	0	8770	0	0	0	0	1	0	0	0	0	0	0	0	0	0	0
14787010	4	0	1.yes	0.no	0.no	0.no	0.no	0.no	0	1	0	0	0	0	0	0	0	1	0	1	0	1	0	0	0	0	1	0	0	moderate	moderate	0	0	8770	0	0	0	0	0	1	0	0	0	0	0	0	0	0	0
14787010	5	0	1.yes	0.no	0.no	0.no	0.no	0.no	0	1	0	0	0	0	0	0	0	1	0	1	0	1	0	0	0	0	1	0	0	moderate	severe	0	0	8770	0	0	0	0	0	0	0	0	0	0	0	0	0	0	0
14787010	6	0	1.yes	0.no	0.no	0.no	0.no	0.no	0	1	0	0	0	0	0	0	0	1	0	1	0	1	0	0	0	0	1	0	0	moderate	mild	0	0	8770	0	0	0	0	0	0	1	0	0	0	0	0	0	0	0
14787010	7	0	1.yes	0.no	0.no	0.no	0.no	0.no	0	1	0	0	0	0	0	0	0	1	0	1	0	1	0	0	0	0	1	0	0	moderate	mild	0	0	8770	0	0	0	0	0	0	0	1	0	0	0	0	0	0	0
14787010	8	0	1.yes	0.no	0.no	0.no	0.no	0.no	0	1	0	0	0	0	0	0	0	1	0	1	0	1	0	0	0	0	1	0	0	moderate	moderate	0	0	8770	0	0	0	0	0	0	0	0	1	0	0	0	0	0	0
14787010	9	0	1.yes	0.no	0.no	0.no	0.no	0.no	0	1	0	0	0	0	0	0	0	1	0	1	0	1	0	0	0	0	1	0	0	moderate	severe	0	0	8770	0	0	0	0	0	0	0	0	0	1	0	0	0	0	0
14787010	10	0	1.yes	0.no	0.no	0.no	0.no	0.no	0	1	0	0	0	0	0	0	0	1	0	1	0	1	0	0	0	0	1	0	0	moderate	severe	0	0	8770	0	0	0	0	0	0	0	0	0	0	1	0	0	0	0
14787010	11	0	1.yes	0.no	0.no	0.no	0.no	0.no	0	1	0	0	0	0	0	0	0	1	0	1	0	1	0	0	0	0	1	0	0	moderate	none	0	0	8770	0	0	0	0	0	0	0	0	0	0	0	1	0	0	0
14787010	12	0	1.yes	0.no	0.no	0.no	0.no	0.no	0	1	0	0	0	0	0	0	0	1	0	1	0	1	0	0	0	0	1	0	0	moderate	mild	0	0	8770	0	0	0	0	0	0	0	0	0	0	0	0	1	0	0
14787010	13	0	1.yes	0.no	0.no	0.no	0.no	0.no	0	1	0	0	0	0	0	0	0	1	0	1	0	1	0	0	0	0	1	0	0	moderate	severe	0	0	8770	0	0	0	0	0	0	0	0	0	0	0	0	0	1	0
14787010	14	0	1.yes	0.no	0.no	0.no	0.no	0.no	0	1	0	0	0	0	0	0	0	1	0	1	0	1	0	0	0	0	1	0	0	moderate	severe	0	0	8770	0	0	0	0	0	0	0	0	0	0	0	0	0	0	1
14787010	15	0	1.yes	0.no	0.no	0.no	0.no	0.no	0	1	0	0	0	0	0	0	0	1	0	1	0	1	0	0	0	0	1	0	0	moderate	severe	0	0	8770	0	0	0	0	0	0	0	0	0	0	0	0	0	0	0
14830010	1	2	1.yes	1.yes	0.no	0.no	1.yes	1.yes	0	1	0	0	0	0	0	0	1	0	0	1	0	1	0	0	0	1	1	0	1	severe	none	0	0	11547	0	0	1	0	0	0	0	0	0	0	0	0	0	0	0
14830010	2	2	1.yes	1.yes	0.no	0.no	1.yes	1.yes	0	1	0	0	0	0	0	0	1	0	0	1	0	1	0	0	0	1	1	0	1	severe	none	0	0	11547	0	0	0	1	0	0	0	0	0	0	0	0	0	0	0
14830010	3	2	1.yes	1.yes	0.no	0.no	1.yes	1.yes	0	1	0	0	0	0	0	0	1	0	0	1	0	1	0	0	0	1	1	0	1	severe	mild	0	0	11547	0	0	0	0	1	0	0	0	0	0	0	0	0	0	0
14830010	4	2	1.yes	1.yes	0.no	0.no	1.yes	1.yes	0	1	0	0	0	0	0	0	1	0	0	1	0	1	0	0	0	1	1	0	1	severe	none	0	0	11547	0	0	0	0	0	1	0	0	0	0	0	0	0	0	0
14830010	5	2	1.yes	1.yes	0.no	0.no	1.yes	1.yes	0	1	0	0	0	0	0	0	1	0	0	1	0	1	0	0	0	1	1	0	1	severe	moderate	0	0	11547	0	0	0	0	0	0	0	0	0	0	0	0	0	0	0
14830010	6	2	1.yes	1.yes	0.no	0.no	1.yes	1.yes	0	1	0	0	0	0	0	0	1	0	0	1	0	1	0	0	0	1	1	0	1	severe	mild	0	0	11547	0	0	0	0	0	0	1	0	0	0	0	0	0	0	0
14830010	7	2	1.yes	1.yes	0.no	0.no	1.yes	1.yes	0	1	0	0	0	0	0	0	1	0	0	1	0	1	0	0	0	1	1	0	1	severe	mild	0	0	11547	0	0	0	0	0	0	0	1	0	0	0	0	0	0	0
14830010	8	2	1.yes	1.yes	0.no	0.no	1.yes	1.yes	0	1	0	0	0	0	0	0	1	0	0	1	0	1	0	0	0	1	1	0	1	severe	moderate	0	0	11547	0	0	0	0	0	0	0	0	1	0	0	0	0	0	0
14830010	9	2	1.yes	1.yes	0.no	0.no	1.yes	1.yes	0	1	0	0	0	0	0	0	1	0	0	1	0	1	0	0	0	1	1	0	1	severe	moderate	0	0	11547	0	0	0	0	0	0	0	0	0	1	0	0	0	0	0
14830010	10	2	1.yes	1.yes	0.no	0.no	1.yes	1.yes	0	1	0	0	0	0	0	0	1	0	0	1	0	1	0	0	0	1	1	0	1	severe	moderate	0	0	11547	0	0	0	0	0	0	0	0	0	0	1	0	0	0	0
14830010	11	2	1.yes	1.yes	0.no	0.no	1.yes	1.yes	0	1	0	0	0	0	0	0	1	0	0	1	0	1	0	0	0	1	1	0	1	severe	none	0	0	11547	0	0	0	0	0	0	0	0	0	0	0	1	0	0	0
14830010	12	2	1.yes	1.yes	0.no	0.no	1.yes	1.yes	0	1	0	0	0	0	0	0	1	0	0	1	0	1	0	0	0	1	1	0	1	severe	moderate	0	0	11547	0	0	0	0	0	0	0	0	0	0	0	0	1	0	0
14830010	13	2	1.yes	1.yes	0.no	0.no	1.yes	1.yes	0	1	0	0	0	0	0	0	1	0	0	1	0	1	0	0	0	1	1	0	1	severe	moderate	0	0	11547	0	0	0	0	0	0	0	0	0	0	0	0	0	1	0
14830010	14	2	1.yes	1.yes	0.no	0.no	1.yes	1.yes	0	1	0	0	0	0	0	0	1	0	0	1	0	1	0	0	0	1	1	0	1	severe	moderate	0	0	11547	0	0	0	0	0	0	0	0	0	0	0	0	0	0	1
14830010	15	2	1.yes	1.yes	0.no	0.no	1.yes	1.yes	0	1	0	0	0	0	0	0	1	0	0	1	0	1	0	0	0	1	1	0	1	severe	severe	0	0	11547	0	0	0	0	0	0	0	0	0	0	0	0	0	0	0
14830020	1	0	1.yes	0.no	0.no	0.no	0.no	1.yes	0	1	0	0	0	0	0	0	0	1	0	0	1	1	0	0	0	1	0	0	0	none	moderate	0	0	9889	0	0	1	0	0	0	0	0	0	0	0	0	0	0	0
14830020	2	0	1.yes	0.no	0.no	0.no	0.no	1.yes	0	1	0	0	0	0	0	0	0	1	0	0	1	1	0	0	0	1	0	0	0	none	none	0	0	9889	0	0	0	1	0	0	0	0	0	0	0	0	0	0	0
14830020	3	0	1.yes	0.no	0.no	0.no	0.no	1.yes	0	1	0	0	0	0	0	0	0	1	0	0	1	1	0	0	0	1	0	0	0	none	severe	0	0	9889	0	0	0	0	1	0	0	0	0	0	0	0	0	0	0
14830020	4	0	1.yes	0.no	0.no	0.no	0.no	1.yes	0	1	0	0	0	0	0	0	0	1	0	0	1	1	0	0	0	1	0	0	0	none	moderate	0	0	9889	0	0	0	0	0	1	0	0	0	0	0	0	0	0	0
14830020	5	0	1.yes	0.no	0.no	0.no	0.no	1.yes	0	1	0	0	0	0	0	0	0	1	0	0	1	1	0	0	0	1	0	0	0	none	severe	0	0	9889	0	0	0	0	0	0	0	0	0	0	0	0	0	0	0
14830020	6	0	1.yes	0.no	0.no	0.no	0.no	1.yes	0	1	0	0	0	0	0	0	0	1	0	0	1	1	0	0	0	1	0	0	0	none	mild	0	0	9889	0	0	0	0	0	0	1	0	0	0	0	0	0	0	0
14830020	7	0	1.yes	0.no	0.no	0.no	0.no	1.yes	0	1	0	0	0	0	0	0	0	1	0	0	1	1	0	0	0	1	0	0	0	none	moderate	0	0	9889	0	0	0	0	0	0	0	1	0	0	0	0	0	0	0
14830020	8	0	1.yes	0.no	0.no	0.no	0.no	1.yes	0	1	0	0	0	0	0	0	0	1	0	0	1	1	0	0	0	1	0	0	0	none	severe	0	0	9889	0	0	0	0	0	0	0	0	1	0	0	0	0	0	0
14830020	9	0	1.yes	0.no	0.no	0.no	0.no	1.yes	0	1	0	0	0	0	0	0	0	1	0	0	1	1	0	0	0	1	0	0	0	none	extreme	0	0	9889	0	0	0	0	0	0	0	0	0	1	0	0	0	0	0
14830020	10	0	1.yes	0.no	0.no	0.no	0.no	1.yes	0	1	0	0	0	0	0	0	0	1	0	0	1	1	0	0	0	1	0	0	0	none	extreme	0	0	9889	0	0	0	0	0	0	0	0	0	0	1	0	0	0	0
14830020	11	0	1.yes	0.no	0.no	0.no	0.no	1.yes	0	1	0	0	0	0	0	0	0	1	0	0	1	1	0	0	0	1	0	0	0	none	none	0	0	9889	0	0	0	0	0	0	0	0	0	0	0	1	0	0	0
14830020	12	0	1.yes	0.no	0.no	0.no	0.no	1.yes	0	1	0	0	0	0	0	0	0	1	0	0	1	1	0	0	0	1	0	0	0	none	severe	0	0	9889	0	0	0	0	0	0	0	0	0	0	0	0	1	0	0
14830020	13	0	1.yes	0.no	0.no	0.no	0.no	1.yes	0	1	0	0	0	0	0	0	0	1	0	0	1	1	0	0	0	1	0	0	0	none	extreme	0	0	9889	0	0	0	0	0	0	0	0	0	0	0	0	0	1	0
14830020	14	0	1.yes	0.no	0.no	0.no	0.no	1.yes	0	1	0	0	0	0	0	0	0	1	0	0	1	1	0	0	0	1	0	0	0	none	severe	0	0	9889	0	0	0	0	0	0	0	0	0	0	0	0	0	0	1
14830020	15	0	1.yes	0.no	0.no	0.no	0.no	1.yes	0	1	0	0	0	0	0	0	0	1	0	0	1	1	0	0	0	1	0	0	0	none	extreme	0	0	9889	0	0	0	0	0	0	0	0	0	0	0	0	0	0	0
14852010	1	2	1.yes	1.yes	1.yes	1.yes	0.no	1.yes	2	0	1	0	0	0	0	0	0	1	0	0	1	1	0	0	0	1	0	0	1	severe	mild	0	0	17393	0	0	1	0	0	0	0	0	0	0	0	0	0	0	0
14852010	2	2	1.yes	1.yes	1.yes	1.yes	0.no	1.yes	2	0	1	0	0	0	0	0	0	1	0	0	1	1	0	0	0	1	0	0	1	severe	none	0	0	17393	0	0	0	1	0	0	0	0	0	0	0	0	0	0	0
14852010	3	2	1.yes	1.yes	1.yes	1.yes	0.no	1.yes	2	0	1	0	0	0	0	0	0	1	0	0	1	1	0	0	0	1	0	0	1	severe	mild	0	0	17393	0	0	0	0	1	0	0	0	0	0	0	0	0	0	0
14852010	4	2	1.yes	1.yes	1.yes	1.yes	0.no	1.yes	2	0	1	0	0	0	0	0	0	1	0	0	1	1	0	0	0	1	0	0	1	severe	moderate	0	0	17393	0	0	0	0	0	1	0	0	0	0	0	0	0	0	0
14852010	5	2	1.yes	1.yes	1.yes	1.yes	0.no	1.yes	2	0	1	0	0	0	0	0	0	1	0	0	1	1	0	0	0	1	0	0	1	severe	extreme	0	0	17393	0	0	0	0	0	0	0	0	0	0	0	0	0	0	0
14852010	6	2	1.yes	1.yes	1.yes	1.yes	0.no	1.yes	2	0	1	0	0	0	0	0	0	1	0	0	1	1	0	0	0	1	0	0	1	severe	mild	0	0	17393	0	0	0	0	0	0	1	0	0	0	0	0	0	0	0
14852010	7	2	1.yes	1.yes	1.yes	1.yes	0.no	1.yes	2	0	1	0	0	0	0	0	0	1	0	0	1	1	0	0	0	1	0	0	1	severe	mild	0	0	17393	0	0	0	0	0	0	0	1	0	0	0	0	0	0	0
14852010	8	2	1.yes	1.yes	1.yes	1.yes	0.no	1.yes	2	0	1	0	0	0	0	0	0	1	0	0	1	1	0	0	0	1	0	0	1	severe	severe	0	0	17393	0	0	0	0	0	0	0	0	1	0	0	0	0	0	0
14852010	9	2	1.yes	1.yes	1.yes	1.yes	0.no	1.yes	2	0	1	0	0	0	0	0	0	1	0	0	1	1	0	0	0	1	0	0	1	severe	extreme	0	0	17393	0	0	0	0	0	0	0	0	0	1	0	0	0	0	0
14852010	10	2	1.yes	1.yes	1.yes	1.yes	0.no	1.yes	2	0	1	0	0	0	0	0	0	1	0	0	1	1	0	0	0	1	0	0	1	severe	extreme	0	0	17393	0	0	0	0	0	0	0	0	0	0	1	0	0	0	0
14852010	11	2	1.yes	1.yes	1.yes	1.yes	0.no	1.yes	2	0	1	0	0	0	0	0	0	1	0	0	1	1	0	0	0	1	0	0	1	severe	none	0	0	17393	0	0	0	0	0	0	0	0	0	0	0	1	0	0	0
14852010	12	2	1.yes	1.yes	1.yes	1.yes	0.no	1.yes	2	0	1	0	0	0	0	0	0	1	0	0	1	1	0	0	0	1	0	0	1	severe	severe	0	0	17393	0	0	0	0	0	0	0	0	0	0	0	0	1	0	0
14852010	13	2	1.yes	1.yes	1.yes	1.yes	0.no	1.yes	2	0	1	0	0	0	0	0	0	1	0	0	1	1	0	0	0	1	0	0	1	severe	extreme	0	0	17393	0	0	0	0	0	0	0	0	0	0	0	0	0	1	0
14852010	14	2	1.yes	1.yes	1.yes	1.yes	0.no	1.yes	2	0	1	0	0	0	0	0	0	1	0	0	1	1	0	0	0	1	0	0	1	severe	severe	0	0	17393	0	0	0	0	0	0	0	0	0	0	0	0	0	0	1
14852010	15	2	1.yes	1.yes	1.yes	1.yes	0.no	1.yes	2	0	1	0	0	0	0	0	0	1	0	0	1	1	0	0	0	1	0	0	1	severe	extreme	0	0	17393	0	0	0	0	0	0	0	0	0	0	0	0	0	0	0
14852020	1	3	0.no	0.no	0.no	0.no	0.no	0.no	0	0	1	0	0	0	0	0	0	1	0	1	0	1	0	0	0	1	0	0	0	none	none	0	0	14706	0	0	1	0	0	0	0	0	0	0	0	0	0	0	0
14852020	2	3	0.no	0.no	0.no	0.no	0.no	0.no	0	0	1	0	0	0	0	0	0	1	0	1	0	1	0	0	0	1	0	0	0	none	none	0	0	14706	0	0	0	1	0	0	0	0	0	0	0	0	0	0	0
14852020	3	3	0.no	0.no	0.no	0.no	0.no	0.no	0	0	1	0	0	0	0	0	0	1	0	1	0	1	0	0	0	1	0	0	0	none	moderate	0	0	14706	0	0	0	0	1	0	0	0	0	0	0	0	0	0	0
14852020	4	3	0.no	0.no	0.no	0.no	0.no	0.no	0	0	1	0	0	0	0	0	0	1	0	1	0	1	0	0	0	1	0	0	0	none	mild	0	0	14706	0	0	0	0	0	1	0	0	0	0	0	0	0	0	0
14852020	5	3	0.no	0.no	0.no	0.no	0.no	0.no	0	0	1	0	0	0	0	0	0	1	0	1	0	1	0	0	0	1	0	0	0	none	extreme	0	0	14706	0	0	0	0	0	0	0	0	0	0	0	0	0	0	0
14852020	6	3	0.no	0.no	0.no	0.no	0.no	0.no	0	0	1	0	0	0	0	0	0	1	0	1	0	1	0	0	0	1	0	0	0	none	mild	0	0	14706	0	0	0	0	0	0	1	0	0	0	0	0	0	0	0
14852020	7	3	0.no	0.no	0.no	0.no	0.no	0.no	0	0	1	0	0	0	0	0	0	1	0	1	0	1	0	0	0	1	0	0	0	none	moderate	0	0	14706	0	0	0	0	0	0	0	1	0	0	0	0	0	0	0
14852020	8	3	0.no	0.no	0.no	0.no	0.no	0.no	0	0	1	0	0	0	0	0	0	1	0	1	0	1	0	0	0	1	0	0	0	none	severe	0	0	14706	0	0	0	0	0	0	0	0	1	0	0	0	0	0	0
14852020	9	3	0.no	0.no	0.no	0.no	0.no	0.no	0	0	1	0	0	0	0	0	0	1	0	1	0	1	0	0	0	1	0	0	0	none	extreme	0	0	14706	0	0	0	0	0	0	0	0	0	1	0	0	0	0	0
14852020	10	3	0.no	0.no	0.no	0.no	0.no	0.no	0	0	1	0	0	0	0	0	0	1	0	1	0	1	0	0	0	1	0	0	0	none	extreme	0	0	14706	0	0	0	0	0	0	0	0	0	0	1	0	0	0	0
14852020	11	3	0.no	0.no	0.no	0.no	0.no	0.no	0	0	1	0	0	0	0	0	0	1	0	1	0	1	0	0	0	1	0	0	0	none	none	0	0	14706	0	0	0	0	0	0	0	0	0	0	0	1	0	0	0
14852020	12	3	0.no	0.no	0.no	0.no	0.no	0.no	0	0	1	0	0	0	0	0	0	1	0	1	0	1	0	0	0	1	0	0	0	none	moderate	0	0	14706	0	0	0	0	0	0	0	0	0	0	0	0	1	0	0
14852020	13	3	0.no	0.no	0.no	0.no	0.no	0.no	0	0	1	0	0	0	0	0	0	1	0	1	0	1	0	0	0	1	0	0	0	none	extreme	0	0	14706	0	0	0	0	0	0	0	0	0	0	0	0	0	1	0
14852020	14	3	0.no	0.no	0.no	0.no	0.no	0.no	0	0	1	0	0	0	0	0	0	1	0	1	0	1	0	0	0	1	0	0	0	none	severe	0	0	14706	0	0	0	0	0	0	0	0	0	0	0	0	0	0	1
14852020	15	3	0.no	0.no	0.no	0.no	0.no	0.no	0	0	1	0	0	0	0	0	0	1	0	1	0	1	0	0	0	1	0	0	0	none	severe	0	0	14706	0	0	0	0	0	0	0	0	0	0	0	0	0	0	0
14869010	1	1	1.yes	0.no	0.no	0.no	0.no	0.no	0	0	1	0	0	0	0	0	0	1	0	0	1	1	0	0	0	1	0	0	0	none	none	0	0	16674	0	0	1	0	0	0	0	0	0	0	0	0	0	0	0
14869010	2	1	1.yes	0.no	0.no	0.no	0.no	0.no	0	0	1	0	0	0	0	0	0	1	0	0	1	1	0	0	0	1	0	0	0	none	none	0	0	16674	0	0	0	1	0	0	0	0	0	0	0	0	0	0	0
14869010	3	1	1.yes	0.no	0.no	0.no	0.no	0.no	0	0	1	0	0	0	0	0	0	1	0	0	1	1	0	0	0	1	0	0	0	none	mild	0	0	16674	0	0	0	0	1	0	0	0	0	0	0	0	0	0	0
14869010	4	1	1.yes	0.no	0.no	0.no	0.no	0.no	0	0	1	0	0	0	0	0	0	1	0	0	1	1	0	0	0	1	0	0	0	none	mild	0	0	16674	0	0	0	0	0	1	0	0	0	0	0	0	0	0	0
14869010	5	1	1.yes	0.no	0.no	0.no	0.no	0.no	0	0	1	0	0	0	0	0	0	1	0	0	1	1	0	0	0	1	0	0	0	none	mild	0	0	16674	0	0	0	0	0	0	0	0	0	0	0	0	0	0	0
14869010	6	1	1.yes	0.no	0.no	0.no	0.no	0.no	0	0	1	0	0	0	0	0	0	1	0	0	1	1	0	0	0	1	0	0	0	none	mild	0	0	16674	0	0	0	0	0	0	1	0	0	0	0	0	0	0	0
14869010	7	1	1.yes	0.no	0.no	0.no	0.no	0.no	0	0	1	0	0	0	0	0	0	1	0	0	1	1	0	0	0	1	0	0	0	none	severe	0	0	16674	0	0	0	0	0	0	0	1	0	0	0	0	0	0	0
14869010	8	1	1.yes	0.no	0.no	0.no	0.no	0.no	0	0	1	0	0	0	0	0	0	1	0	0	1	1	0	0	0	1	0	0	0	none	extreme	0	0	16674	0	0	0	0	0	0	0	0	1	0	0	0	0	0	0
14869010	9	1	1.yes	0.no	0.no	0.no	0.no	0.no	0	0	1	0	0	0	0	0	0	1	0	0	1	1	0	0	0	1	0	0	0	none	severe	0	0	16674	0	0	0	0	0	0	0	0	0	1	0	0	0	0	0
14869010	10	1	1.yes	0.no	0.no	0.no	0.no	0.no	0	0	1	0	0	0	0	0	0	1	0	0	1	1	0	0	0	1	0	0	0	none	severe	0	0	16674	0	0	0	0	0	0	0	0	0	0	1	0	0	0	0
14869010	11	1	1.yes	0.no	0.no	0.no	0.no	0.no	0	0	1	0	0	0	0	0	0	1	0	0	1	1	0	0	0	1	0	0	0	none	none	0	0	16674	0	0	0	0	0	0	0	0	0	0	0	1	0	0	0
14869010	12	1	1.yes	0.no	0.no	0.no	0.no	0.no	0	0	1	0	0	0	0	0	0	1	0	0	1	1	0	0	0	1	0	0	0	none	extreme	0	0	16674	0	0	0	0	0	0	0	0	0	0	0	0	1	0	0
14869010	13	1	1.yes	0.no	0.no	0.no	0.no	0.no	0	0	1	0	0	0	0	0	0	1	0	0	1	1	0	0	0	1	0	0	0	none	extreme	0	0	16674	0	0	0	0	0	0	0	0	0	0	0	0	0	1	0
14869010	14	1	1.yes	0.no	0.no	0.no	0.no	0.no	0	0	1	0	0	0	0	0	0	1	0	0	1	1	0	0	0	1	0	0	0	none	extreme	0	0	16674	0	0	0	0	0	0	0	0	0	0	0	0	0	0	1
14869010	15	1	1.yes	0.no	0.no	0.no	0.no	0.no	0	0	1	0	0	0	0	0	0	1	0	0	1	1	0	0	0	1	0	0	0	none	extreme	0	0	16674	0	0	0	0	0	0	0	0	0	0	0	0	0	0	0
14869020	1	1	0.no	0.no	0.no	0.no	0.no	1.yes	0	0	1	0	0	0	0	0	1	0	0	1	0	1	0	0	0	1	0	0	0	none	mild	0	0	18646	0	0	1	0	0	0	0	0	0	0	0	0	0	0	0
14869020	2	1	0.no	0.no	0.no	0.no	0.no	1.yes	0	0	1	0	0	0	0	0	1	0	0	1	0	1	0	0	0	1	0	0	0	none	none	0	0	18646	0	0	0	1	0	0	0	0	0	0	0	0	0	0	0
14869020	3	1	0.no	0.no	0.no	0.no	0.no	1.yes	0	0	1	0	0	0	0	0	1	0	0	1	0	1	0	0	0	1	0	0	0	none	moderate	0	0	18646	0	0	0	0	1	0	0	0	0	0	0	0	0	0	0
14869020	4	1	0.no	0.no	0.no	0.no	0.no	1.yes	0	0	1	0	0	0	0	0	1	0	0	1	0	1	0	0	0	1	0	0	0	none	moderate	0	0	18646	0	0	0	0	0	1	0	0	0	0	0	0	0	0	0
14869020	5	1	0.no	0.no	0.no	0.no	0.no	1.yes	0	0	1	0	0	0	0	0	1	0	0	1	0	1	0	0	0	1	0	0	0	none	severe	0	0	18646	0	0	0	0	0	0	0	0	0	0	0	0	0	0	0
14869020	6	1	0.no	0.no	0.no	0.no	0.no	1.yes	0	0	1	0	0	0	0	0	1	0	0	1	0	1	0	0	0	1	0	0	0	none	mild	0	0	18646	0	0	0	0	0	0	1	0	0	0	0	0	0	0	0
14869020	7	1	0.no	0.no	0.no	0.no	0.no	1.yes	0	0	1	0	0	0	0	0	1	0	0	1	0	1	0	0	0	1	0	0	0	none	moderate	0	0	18646	0	0	0	0	0	0	0	1	0	0	0	0	0	0	0
14869020	8	1	0.no	0.no	0.no	0.no	0.no	1.yes	0	0	1	0	0	0	0	0	1	0	0	1	0	1	0	0	0	1	0	0	0	none	severe	0	0	18646	0	0	0	0	0	0	0	0	1	0	0	0	0	0	0
14869020	9	1	0.no	0.no	0.no	0.no	0.no	1.yes	0	0	1	0	0	0	0	0	1	0	0	1	0	1	0	0	0	1	0	0	0	none	severe	0	0	18646	0	0	0	0	0	0	0	0	0	1	0	0	0	0	0
14869020	10	1	0.no	0.no	0.no	0.no	0.no	1.yes	0	0	1	0	0	0	0	0	1	0	0	1	0	1	0	0	0	1	0	0	0	none	severe	0	0	18646	0	0	0	0	0	0	0	0	0	0	1	0	0	0	0
14869020	11	1	0.no	0.no	0.no	0.no	0.no	1.yes	0	0	1	0	0	0	0	0	1	0	0	1	0	1	0	0	0	1	0	0	0	none	none	0	0	18646	0	0	0	0	0	0	0	0	0	0	0	1	0	0	0
14869020	12	1	0.no	0.no	0.no	0.no	0.no	1.yes	0	0	1	0	0	0	0	0	1	0	0	1	0	1	0	0	0	1	0	0	0	none	moderate	0	0	18646	0	0	0	0	0	0	0	0	0	0	0	0	1	0	0
14869020	13	1	0.no	0.no	0.no	0.no	0.no	1.yes	0	0	1	0	0	0	0	0	1	0	0	1	0	1	0	0	0	1	0	0	0	none	severe	0	0	18646	0	0	0	0	0	0	0	0	0	0	0	0	0	1	0
14869020	14	1	0.no	0.no	0.no	0.no	0.no	1.yes	0	0	1	0	0	0	0	0	1	0	0	1	0	1	0	0	0	1	0	0	0	none	severe	0	0	18646	0	0	0	0	0	0	0	0	0	0	0	0	0	0	1
14869020	15	1	0.no	0.no	0.no	0.no	0.no	1.yes	0	0	1	0	0	0	0	0	1	0	0	1	0	1	0	0	0	1	0	0	0	none	severe	0	0	18646	0	0	0	0	0	0	0	0	0	0	0	0	0	0	0
14872010	1	0	0.no	0.no	0.no	0.no	0.no	1.yes	0	0	1	0	0	0	0	0	0	0	1	0	1	1	0	0	0	1	1	0	0		none	0	0	16921	0	0	1	0	0	0	0	0	0	0	0	0	0	0	0
14872010	2	0	0.no	0.no	0.no	0.no	0.no	1.yes	0	0	1	0	0	0	0	0	0	0	1	0	1	1	0	0	0	1	1	0	0		none	0	0	16921	0	0	0	1	0	0	0	0	0	0	0	0	0	0	0
14872010	3	0	0.no	0.no	0.no	0.no	0.no	1.yes	0	0	1	0	0	0	0	0	0	0	1	0	1	1	0	0	0	1	1	0	0		none	0	0	16921	0	0	0	0	1	0	0	0	0	0	0	0	0	0	0
14872010	4	0	0.no	0.no	0.no	0.no	0.no	1.yes	0	0	1	0	0	0	0	0	0	0	1	0	1	1	0	0	0	1	1	0	0		none	0	0	16921	0	0	0	0	0	1	0	0	0	0	0	0	0	0	0
14872010	5	0	0.no	0.no	0.no	0.no	0.no	1.yes	0	0	1	0	0	0	0	0	0	0	1	0	1	1	0	0	0	1	1	0	0		none	0	0	16921	0	0	0	0	0	0	0	0	0	0	0	0	0	0	0
14872010	6	0	0.no	0.no	0.no	0.no	0.no	1.yes	0	0	1	0	0	0	0	0	0	0	1	0	1	1	0	0	0	1	1	0	0		mild	0	0	16921	0	0	0	0	0	0	1	0	0	0	0	0	0	0	0
14872010	7	0	0.no	0.no	0.no	0.no	0.no	1.yes	0	0	1	0	0	0	0	0	0	0	1	0	1	1	0	0	0	1	1	0	0		none	0	0	16921	0	0	0	0	0	0	0	1	0	0	0	0	0	0	0
14872010	8	0	0.no	0.no	0.no	0.no	0.no	1.yes	0	0	1	0	0	0	0	0	0	0	1	0	1	1	0	0	0	1	1	0	0		none	0	0	16921	0	0	0	0	0	0	0	0	1	0	0	0	0	0	0
14872010	9	0	0.no	0.no	0.no	0.no	0.no	1.yes	0	0	1	0	0	0	0	0	0	0	1	0	1	1	0	0	0	1	1	0	0		none	0	0	16921	0	0	0	0	0	0	0	0	0	1	0	0	0	0	0
14872010	10	0	0.no	0.no	0.no	0.no	0.no	1.yes	0	0	1	0	0	0	0	0	0	0	1	0	1	1	0	0	0	1	1	0	0		none	0	0	16921	0	0	0	0	0	0	0	0	0	0	1	0	0	0	0
14872010	11	0	0.no	0.no	0.no	0.no	0.no	1.yes	0	0	1	0	0	0	0	0	0	0	1	0	1	1	0	0	0	1	1	0	0		none	0	0	16921	0	0	0	0	0	0	0	0	0	0	0	1	0	0	0
14872010	12	0	0.no	0.no	0.no	0.no	0.no	1.yes	0	0	1	0	0	0	0	0	0	0	1	0	1	1	0	0	0	1	1	0	0		none	0	0	16921	0	0	0	0	0	0	0	0	0	0	0	0	1	0	0
14872010	13	0	0.no	0.no	0.no	0.no	0.no	1.yes	0	0	1	0	0	0	0	0	0	0	1	0	1	1	0	0	0	1	1	0	0		none	0	0	16921	0	0	0	0	0	0	0	0	0	0	0	0	0	1	0
14872010	14	0	0.no	0.no	0.no	0.no	0.no	1.yes	0	0	1	0	0	0	0	0	0	0	1	0	1	1	0	0	0	1	1	0	0		none	0	0	16921	0	0	0	0	0	0	0	0	0	0	0	0	0	0	1
14872010	15	0	0.no	0.no	0.no	0.no	0.no	1.yes	0	0	1	0	0	0	0	0	0	0	1	0	1	1	0	0	0	1	1	0	0		none	0	0	16921	0	0	0	0	0	0	0	0	0	0	0	0	0	0	0
14872020	1	0	1.yes	0.no	1.yes	0.no	0.no	1.yes	0	0	0	1	0	0	0	0	0	1	0	1	0	1	0	0	0	1	1	0	0	mild	mild	0	0	15016	0	0	1	0	0	0	0	0	0	0	0	0	0	0	0
14872020	2	0	1.yes	0.no	1.yes	0.no	0.no	1.yes	0	0	0	1	0	0	0	0	0	1	0	1	0	1	0	0	0	1	1	0	0	mild	none	0	0	15016	0	0	0	1	0	0	0	0	0	0	0	0	0	0	0
14872020	3	0	1.yes	0.no	1.yes	0.no	0.no	1.yes	0	0	0	1	0	0	0	0	0	1	0	1	0	1	0	0	0	1	1	0	0	mild	none	0	0	15016	0	0	0	0	1	0	0	0	0	0	0	0	0	0	0
14872020	4	0	1.yes	0.no	1.yes	0.no	0.no	1.yes	0	0	0	1	0	0	0	0	0	1	0	1	0	1	0	0	0	1	1	0	0	mild	none	0	0	15016	0	0	0	0	0	1	0	0	0	0	0	0	0	0	0
14872020	5	0	1.yes	0.no	1.yes	0.no	0.no	1.yes	0	0	0	1	0	0	0	0	0	1	0	1	0	1	0	0	0	1	1	0	0	mild	moderate	0	0	15016	0	0	0	0	0	0	0	0	0	0	0	0	0	0	0
14872020	6	0	1.yes	0.no	1.yes	0.no	0.no	1.yes	0	0	0	1	0	0	0	0	0	1	0	1	0	1	0	0	0	1	1	0	0	mild	none	0	0	15016	0	0	0	0	0	0	1	0	0	0	0	0	0	0	0
14872020	7	0	1.yes	0.no	1.yes	0.no	0.no	1.yes	0	0	0	1	0	0	0	0	0	1	0	1	0	1	0	0	0	1	1	0	0	mild	none	0	0	15016	0	0	0	0	0	0	0	1	0	0	0	0	0	0	0
14872020	8	0	1.yes	0.no	1.yes	0.no	0.no	1.yes	0	0	0	1	0	0	0	0	0	1	0	1	0	1	0	0	0	1	1	0	0	mild	mild	0	0	15016	0	0	0	0	0	0	0	0	1	0	0	0	0	0	0
14872020	9	0	1.yes	0.no	1.yes	0.no	0.no	1.yes	0	0	0	1	0	0	0	0	0	1	0	1	0	1	0	0	0	1	1	0	0	mild	moderate	0	0	15016	0	0	0	0	0	0	0	0	0	1	0	0	0	0	0
14872020	10	0	1.yes	0.no	1.yes	0.no	0.no	1.yes	0	0	0	1	0	0	0	0	0	1	0	1	0	1	0	0	0	1	1	0	0	mild	mild	0	0	15016	0	0	0	0	0	0	0	0	0	0	1	0	0	0	0
14872020	11	0	1.yes	0.no	1.yes	0.no	0.no	1.yes	0	0	0	1	0	0	0	0	0	1	0	1	0	1	0	0	0	1	1	0	0	mild	none	0	0	15016	0	0	0	0	0	0	0	0	0	0	0	1	0	0	0
14872020	12	0	1.yes	0.no	1.yes	0.no	0.no	1.yes	0	0	0	1	0	0	0	0	0	1	0	1	0	1	0	0	0	1	1	0	0	mild	mild	0	0	15016	0	0	0	0	0	0	0	0	0	0	0	0	1	0	0
14872020	13	0	1.yes	0.no	1.yes	0.no	0.no	1.yes	0	0	0	1	0	0	0	0	0	1	0	1	0	1	0	0	0	1	1	0	0	mild	moderate	0	0	15016	0	0	0	0	0	0	0	0	0	0	0	0	0	1	0
14872020	14	0	1.yes	0.no	1.yes	0.no	0.no	1.yes	0	0	0	1	0	0	0	0	0	1	0	1	0	1	0	0	0	1	1	0	0	mild	none	0	0	15016	0	0	0	0	0	0	0	0	0	0	0	0	0	0	1
14872020	15	0	1.yes	0.no	1.yes	0.no	0.no	1.yes	0	0	0	1	0	0	0	0	0	1	0	1	0	1	0	0	0	1	1	0	0	mild	moderate	0	0	15016	0	0	0	0	0	0	0	0	0	0	0	0	0	0	0
15911010	1	3	0.no	0.no	0.no	0.no	0.no	0.no	0	0	0	1	0	0	0	0	1	0	0	1	0	1	0	0	0	0	0	0	0	mild	mild	0	0	7607	0	0	1	0	0	0	0	0	0	0	0	0	0	0	0
15911010	2	3	0.no	0.no	0.no	0.no	0.no	0.no	0	0	0	1	0	0	0	0	1	0	0	1	0	1	0	0	0	0	0	0	0	mild	none	0	0	7607	0	0	0	1	0	0	0	0	0	0	0	0	0	0	0
15911010	3	3	0.no	0.no	0.no	0.no	0.no	0.no	0	0	0	1	0	0	0	0	1	0	0	1	0	1	0	0	0	0	0	0	0	mild	mild	0	0	7607	0	0	0	0	1	0	0	0	0	0	0	0	0	0	0
15911010	4	3	0.no	0.no	0.no	0.no	0.no	0.no	0	0	0	1	0	0	0	0	1	0	0	1	0	1	0	0	0	0	0	0	0	mild	mild	0	0	7607	0	0	0	0	0	1	0	0	0	0	0	0	0	0	0
15911010	5	3	0.no	0.no	0.no	0.no	0.no	0.no	0	0	0	1	0	0	0	0	1	0	0	1	0	1	0	0	0	0	0	0	0	mild	moderate	0	0	7607	0	0	0	0	0	0	0	0	0	0	0	0	0	0	0
15911010	6	3	0.no	0.no	0.no	0.no	0.no	0.no	0	0	0	1	0	0	0	0	1	0	0	1	0	1	0	0	0	0	0	0	0	mild	mild	0	0	7607	0	0	0	0	0	0	1	0	0	0	0	0	0	0	0
15911010	7	3	0.no	0.no	0.no	0.no	0.no	0.no	0	0	0	1	0	0	0	0	1	0	0	1	0	1	0	0	0	0	0	0	0	mild	none	0	0	7607	0	0	0	0	0	0	0	1	0	0	0	0	0	0	0
15911010	8	3	0.no	0.no	0.no	0.no	0.no	0.no	0	0	0	1	0	0	0	0	1	0	0	1	0	1	0	0	0	0	0	0	0	mild	mild	0	0	7607	0	0	0	0	0	0	0	0	1	0	0	0	0	0	0
15911010	9	3	0.no	0.no	0.no	0.no	0.no	0.no	0	0	0	1	0	0	0	0	1	0	0	1	0	1	0	0	0	0	0	0	0	mild	moderate	0	0	7607	0	0	0	0	0	0	0	0	0	1	0	0	0	0	0
15911010	10	3	0.no	0.no	0.no	0.no	0.no	0.no	0	0	0	1	0	0	0	0	1	0	0	1	0	1	0	0	0	0	0	0	0	mild	moderate	0	0	7607	0	0	0	0	0	0	0	0	0	0	1	0	0	0	0
15911010	11	3	0.no	0.no	0.no	0.no	0.no	0.no	0	0	0	1	0	0	0	0	1	0	0	1	0	1	0	0	0	0	0	0	0	mild	none	0	0	7607	0	0	0	0	0	0	0	0	0	0	0	1	0	0	0
15911010	12	3	0.no	0.no	0.no	0.no	0.no	0.no	0	0	0	1	0	0	0	0	1	0	0	1	0	1	0	0	0	0	0	0	0	mild	mild	0	0	7607	0	0	0	0	0	0	0	0	0	0	0	0	1	0	0
15911010	13	3	0.no	0.no	0.no	0.no	0.no	0.no	0	0	0	1	0	0	0	0	1	0	0	1	0	1	0	0	0	0	0	0	0	mild	mild	0	0	7607	0	0	0	0	0	0	0	0	0	0	0	0	0	1	0
15911010	14	3	0.no	0.no	0.no	0.no	0.no	0.no	0	0	0	1	0	0	0	0	1	0	0	1	0	1	0	0	0	0	0	0	0	mild	mild	0	0	7607	0	0	0	0	0	0	0	0	0	0	0	0	0	0	1
15911010	15	3	0.no	0.no	0.no	0.no	0.no	0.no	0	0	0	1	0	0	0	0	1	0	0	1	0	1	0	0	0	0	0	0	0	mild	moderate	0	0	7607	0	0	0	0	0	0	0	0	0	0	0	0	0	0	0
15935010	1	0	0.no	0.no	0.no	0.no	0.no	0.no	0	0	1	0	0	0	0	0	0	0	1	1	0	1	0	0	0	1	0	0	0	none	none	0	0	9640	0	0	1	0	0	0	0	0	0	0	0	0	0	0	0
15935010	2	0	0.no	0.no	0.no	0.no	0.no	0.no	0	0	1	0	0	0	0	0	0	0	1	1	0	1	0	0	0	1	0	0	0	none	none	0	0	9640	0	0	0	1	0	0	0	0	0	0	0	0	0	0	0
15935010	3	0	0.no	0.no	0.no	0.no	0.no	0.no	0	0	1	0	0	0	0	0	0	0	1	1	0	1	0	0	0	1	0	0	0	none	mild	0	0	9640	0	0	0	0	1	0	0	0	0	0	0	0	0	0	0
15935010	4	0	0.no	0.no	0.no	0.no	0.no	0.no	0	0	1	0	0	0	0	0	0	0	1	1	0	1	0	0	0	1	0	0	0	none	mild	0	0	9640	0	0	0	0	0	1	0	0	0	0	0	0	0	0	0
15935010	5	0	0.no	0.no	0.no	0.no	0.no	0.no	0	0	1	0	0	0	0	0	0	0	1	1	0	1	0	0	0	1	0	0	0	none	severe	0	0	9640	0	0	0	0	0	0	0	0	0	0	0	0	0	0	0
15935010	6	0	0.no	0.no	0.no	0.no	0.no	0.no	0	0	1	0	0	0	0	0	0	0	1	1	0	1	0	0	0	1	0	0	0	none	none	0	0	9640	0	0	0	0	0	0	1	0	0	0	0	0	0	0	0
15935010	7	0	0.no	0.no	0.no	0.no	0.no	0.no	0	0	1	0	0	0	0	0	0	0	1	1	0	1	0	0	0	1	0	0	0	none	mild	0	0	9640	0	0	0	0	0	0	0	1	0	0	0	0	0	0	0
15935010	8	0	0.no	0.no	0.no	0.no	0.no	0.no	0	0	1	0	0	0	0	0	0	0	1	1	0	1	0	0	0	1	0	0	0	none	severe	0	0	9640	0	0	0	0	0	0	0	0	1	0	0	0	0	0	0
15935010	9	0	0.no	0.no	0.no	0.no	0.no	0.no	0	0	1	0	0	0	0	0	0	0	1	1	0	1	0	0	0	1	0	0	0	none	severe	0	0	9640	0	0	0	0	0	0	0	0	0	1	0	0	0	0	0
15935010	10	0	0.no	0.no	0.no	0.no	0.no	0.no	0	0	1	0	0	0	0	0	0	0	1	1	0	1	0	0	0	1	0	0	0	none	moderate	0	0	9640	0	0	0	0	0	0	0	0	0	0	1	0	0	0	0
15935010	11	0	0.no	0.no	0.no	0.no	0.no	0.no	0	0	1	0	0	0	0	0	0	0	1	1	0	1	0	0	0	1	0	0	0	none	none	0	0	9640	0	0	0	0	0	0	0	0	0	0	0	1	0	0	0
15935010	12	0	0.no	0.no	0.no	0.no	0.no	0.no	0	0	1	0	0	0	0	0	0	0	1	1	0	1	0	0	0	1	0	0	0	none	moderate	0	0	9640	0	0	0	0	0	0	0	0	0	0	0	0	1	0	0
15935010	13	0	0.no	0.no	0.no	0.no	0.no	0.no	0	0	1	0	0	0	0	0	0	0	1	1	0	1	0	0	0	1	0	0	0	none	extreme	0	0	9640	0	0	0	0	0	0	0	0	0	0	0	0	0	1	0
15935010	14	0	0.no	0.no	0.no	0.no	0.no	0.no	0	0	1	0	0	0	0	0	0	0	1	1	0	1	0	0	0	1	0	0	0	none	severe	0	0	9640	0	0	0	0	0	0	0	0	0	0	0	0	0	0	1
15935010	15	0	0.no	0.no	0.no	0.no	0.no	0.no	0	0	1	0	0	0	0	0	0	0	1	1	0	1	0	0	0	1	0	0	0	none	severe	0	0	9640	0	0	0	0	0	0	0	0	0	0	0	0	0	0	0
15972010	1	0	0.no	0.no	0.no	0.no	0.no	1.yes	0	0	0	1	0	0	0	0	1	0	0	1	0	1	0	0	0	0	0	0	0	none	mild	0	0	21955	0	0	1	0	0	0	0	0	0	0	0	0	0	0	0
15972010	2	0	0.no	0.no	0.no	0.no	0.no	1.yes	0	0	0	1	0	0	0	0	1	0	0	1	0	1	0	0	0	0	0	0	0	none	none	0	0	21955	0	0	0	1	0	0	0	0	0	0	0	0	0	0	0
15972010	3	0	0.no	0.no	0.no	0.no	0.no	1.yes	0	0	0	1	0	0	0	0	1	0	0	1	0	1	0	0	0	0	0	0	0	none	moderate	0	0	21955	0	0	0	0	1	0	0	0	0	0	0	0	0	0	0
15972010	4	0	0.no	0.no	0.no	0.no	0.no	1.yes	0	0	0	1	0	0	0	0	1	0	0	1	0	1	0	0	0	0	0	0	0	none	severe	0	0	21955	0	0	0	0	0	1	0	0	0	0	0	0	0	0	0
15972010	5	0	0.no	0.no	0.no	0.no	0.no	1.yes	0	0	0	1	0	0	0	0	1	0	0	1	0	1	0	0	0	0	0	0	0	none	extreme	0	0	21955	0	0	0	0	0	0	0	0	0	0	0	0	0	0	0
15972010	6	0	0.no	0.no	0.no	0.no	0.no	1.yes	0	0	0	1	0	0	0	0	1	0	0	1	0	1	0	0	0	0	0	0	0	none	none	0	0	21955	0	0	0	0	0	0	1	0	0	0	0	0	0	0	0
15972010	7	0	0.no	0.no	0.no	0.no	0.no	1.yes	0	0	0	1	0	0	0	0	1	0	0	1	0	1	0	0	0	0	0	0	0	none	mild	0	0	21955	0	0	0	0	0	0	0	1	0	0	0	0	0	0	0
15972010	8	0	0.no	0.no	0.no	0.no	0.no	1.yes	0	0	0	1	0	0	0	0	1	0	0	1	0	1	0	0	0	0	0	0	0	none	moderate	0	0	21955	0	0	0	0	0	0	0	0	1	0	0	0	0	0	0
15972010	9	0	0.no	0.no	0.no	0.no	0.no	1.yes	0	0	0	1	0	0	0	0	1	0	0	1	0	1	0	0	0	0	0	0	0	none	extreme	0	0	21955	0	0	0	0	0	0	0	0	0	1	0	0	0	0	0
15972010	10	0	0.no	0.no	0.no	0.no	0.no	1.yes	0	0	0	1	0	0	0	0	1	0	0	1	0	1	0	0	0	0	0	0	0	none	severe	0	0	21955	0	0	0	0	0	0	0	0	0	0	1	0	0	0	0
15972010	11	0	0.no	0.no	0.no	0.no	0.no	1.yes	0	0	0	1	0	0	0	0	1	0	0	1	0	1	0	0	0	0	0	0	0	none	none	0	0	21955	0	0	0	0	0	0	0	0	0	0	0	1	0	0	0
15972010	12	0	0.no	0.no	0.no	0.no	0.no	1.yes	0	0	0	1	0	0	0	0	1	0	0	1	0	1	0	0	0	0	0	0	0	none	severe	0	0	21955	0	0	0	0	0	0	0	0	0	0	0	0	1	0	0
15972010	13	0	0.no	0.no	0.no	0.no	0.no	1.yes	0	0	0	1	0	0	0	0	1	0	0	1	0	1	0	0	0	0	0	0	0	none	extreme	0	0	21955	0	0	0	0	0	0	0	0	0	0	0	0	0	1	0
15972010	14	0	0.no	0.no	0.no	0.no	0.no	1.yes	0	0	0	1	0	0	0	0	1	0	0	1	0	1	0	0	0	0	0	0	0	none	moderate	0	0	21955	0	0	0	0	0	0	0	0	0	0	0	0	0	0	1
15972010	15	0	0.no	0.no	0.no	0.no	0.no	1.yes	0	0	0	1	0	0	0	0	1	0	0	1	0	1	0	0	0	0	0	0	0	none	moderate	0	0	21955	0	0	0	0	0	0	0	0	0	0	0	0	0	0	0
15982010	1	1	1.yes	0.no	0.no	0.no	0.no	0.no	0	0	0	1	0	0	0	0	0	1	0	0	1	1	0	0	0	1	0	0	0	none	mild	0	0	15442	0	0	1	0	0	0	0	0	0	0	0	0	0	0	0
15982010	2	1	1.yes	0.no	0.no	0.no	0.no	0.no	0	0	0	1	0	0	0	0	0	1	0	0	1	1	0	0	0	1	0	0	0	none	none	0	0	15442	0	0	0	1	0	0	0	0	0	0	0	0	0	0	0
15982010	3	1	1.yes	0.no	0.no	0.no	0.no	0.no	0	0	0	1	0	0	0	0	0	1	0	0	1	1	0	0	0	1	0	0	0	none	mild	0	0	15442	0	0	0	0	1	0	0	0	0	0	0	0	0	0	0
15982010	4	1	1.yes	0.no	0.no	0.no	0.no	0.no	0	0	0	1	0	0	0	0	0	1	0	0	1	1	0	0	0	1	0	0	0	none	moderate	0	0	15442	0	0	0	0	0	1	0	0	0	0	0	0	0	0	0
15982010	5	1	1.yes	0.no	0.no	0.no	0.no	0.no	0	0	0	1	0	0	0	0	0	1	0	0	1	1	0	0	0	1	0	0	0	none	severe	0	0	15442	0	0	0	0	0	0	0	0	0	0	0	0	0	0	0
15982010	6	1	1.yes	0.no	0.no	0.no	0.no	0.no	0	0	0	1	0	0	0	0	0	1	0	0	1	1	0	0	0	1	0	0	0	none	moderate	0	0	15442	0	0	0	0	0	0	1	0	0	0	0	0	0	0	0
15982010	7	1	1.yes	0.no	0.no	0.no	0.no	0.no	0	0	0	1	0	0	0	0	0	1	0	0	1	1	0	0	0	1	0	0	0	none	mild	0	0	15442	0	0	0	0	0	0	0	1	0	0	0	0	0	0	0
15982010	8	1	1.yes	0.no	0.no	0.no	0.no	0.no	0	0	0	1	0	0	0	0	0	1	0	0	1	1	0	0	0	1	0	0	0	none	severe	0	0	15442	0	0	0	0	0	0	0	0	1	0	0	0	0	0	0
15982010	9	1	1.yes	0.no	0.no	0.no	0.no	0.no	0	0	0	1	0	0	0	0	0	1	0	0	1	1	0	0	0	1	0	0	0	none	severe	0	0	15442	0	0	0	0	0	0	0	0	0	1	0	0	0	0	0
15982010	10	1	1.yes	0.no	0.no	0.no	0.no	0.no	0	0	0	1	0	0	0	0	0	1	0	0	1	1	0	0	0	1	0	0	0	none	severe	0	0	15442	0	0	0	0	0	0	0	0	0	0	1	0	0	0	0
15982010	11	1	1.yes	0.no	0.no	0.no	0.no	0.no	0	0	0	1	0	0	0	0	0	1	0	0	1	1	0	0	0	1	0	0	0	none	none	0	0	15442	0	0	0	0	0	0	0	0	0	0	0	1	0	0	0
15982010	12	1	1.yes	0.no	0.no	0.no	0.no	0.no	0	0	0	1	0	0	0	0	0	1	0	0	1	1	0	0	0	1	0	0	0	none	moderate	0	0	15442	0	0	0	0	0	0	0	0	0	0	0	0	1	0	0
15982010	13	1	1.yes	0.no	0.no	0.no	0.no	0.no	0	0	0	1	0	0	0	0	0	1	0	0	1	1	0	0	0	1	0	0	0	none	severe	0	0	15442	0	0	0	0	0	0	0	0	0	0	0	0	0	1	0
15982010	14	1	1.yes	0.no	0.no	0.no	0.no	0.no	0	0	0	1	0	0	0	0	0	1	0	0	1	1	0	0	0	1	0	0	0	none	severe	0	0	15442	0	0	0	0	0	0	0	0	0	0	0	0	0	0	1
15982010	15	1	1.yes	0.no	0.no	0.no	0.no	0.no	0	0	0	1	0	0	0	0	0	1	0	0	1	1	0	0	0	1	0	0	0	none	severe	0	0	15442	0	0	0	0	0	0	0	0	0	0	0	0	0	0	0
15982020	1	0	0.no	0.no	1.yes	0.no	0.no	1.yes	0	0	1	0	0	0	0	0	1	0	0	1	0	1	0	0	0	1	0	0	0		none	0	0	17702	0	0	1	0	0	0	0	0	0	0	0	0	0	0	0
15982020	2	0	0.no	0.no	1.yes	0.no	0.no	1.yes	0	0	1	0	0	0	0	0	1	0	0	1	0	1	0	0	0	1	0	0	0		none	0	0	17702	0	0	0	1	0	0	0	0	0	0	0	0	0	0	0
15982020	3	0	0.no	0.no	1.yes	0.no	0.no	1.yes	0	0	1	0	0	0	0	0	1	0	0	1	0	1	0	0	0	1	0	0	0		mild	0	0	17702	0	0	0	0	1	0	0	0	0	0	0	0	0	0	0
15982020	4	0	0.no	0.no	1.yes	0.no	0.no	1.yes	0	0	1	0	0	0	0	0	1	0	0	1	0	1	0	0	0	1	0	0	0		mild	0	0	17702	0	0	0	0	0	1	0	0	0	0	0	0	0	0	0
15982020	5	0	0.no	0.no	1.yes	0.no	0.no	1.yes	0	0	1	0	0	0	0	0	1	0	0	1	0	1	0	0	0	1	0	0	0		severe	0	0	17702	0	0	0	0	0	0	0	0	0	0	0	0	0	0	0
15982020	6	0	0.no	0.no	1.yes	0.no	0.no	1.yes	0	0	1	0	0	0	0	0	1	0	0	1	0	1	0	0	0	1	0	0	0		mild	0	0	17702	0	0	0	0	0	0	1	0	0	0	0	0	0	0	0
15982020	7	0	0.no	0.no	1.yes	0.no	0.no	1.yes	0	0	1	0	0	0	0	0	1	0	0	1	0	1	0	0	0	1	0	0	0		none	0	0	17702	0	0	0	0	0	0	0	1	0	0	0	0	0	0	0
15982020	8	0	0.no	0.no	1.yes	0.no	0.no	1.yes	0	0	1	0	0	0	0	0	1	0	0	1	0	1	0	0	0	1	0	0	0		severe	0	0	17702	0	0	0	0	0	0	0	0	1	0	0	0	0	0	0
15982020	9	0	0.no	0.no	1.yes	0.no	0.no	1.yes	0	0	1	0	0	0	0	0	1	0	0	1	0	1	0	0	0	1	0	0	0		severe	0	0	17702	0	0	0	0	0	0	0	0	0	1	0	0	0	0	0
15982020	10	0	0.no	0.no	1.yes	0.no	0.no	1.yes	0	0	1	0	0	0	0	0	1	0	0	1	0	1	0	0	0	1	0	0	0		severe	0	0	17702	0	0	0	0	0	0	0	0	0	0	1	0	0	0	0
15982020	11	0	0.no	0.no	1.yes	0.no	0.no	1.yes	0	0	1	0	0	0	0	0	1	0	0	1	0	1	0	0	0	1	0	0	0		none	0	0	17702	0	0	0	0	0	0	0	0	0	0	0	1	0	0	0
15982020	12	0	0.no	0.no	1.yes	0.no	0.no	1.yes	0	0	1	0	0	0	0	0	1	0	0	1	0	1	0	0	0	1	0	0	0		moderate	0	0	17702	0	0	0	0	0	0	0	0	0	0	0	0	1	0	0
15982020	13	0	0.no	0.no	1.yes	0.no	0.no	1.yes	0	0	1	0	0	0	0	0	1	0	0	1	0	1	0	0	0	1	0	0	0		severe	0	0	17702	0	0	0	0	0	0	0	0	0	0	0	0	0	1	0
15982020	14	0	0.no	0.no	1.yes	0.no	0.no	1.yes	0	0	1	0	0	0	0	0	1	0	0	1	0	1	0	0	0	1	0	0	0		moderate	0	0	17702	0	0	0	0	0	0	0	0	0	0	0	0	0	0	1
15982020	15	0	0.no	0.no	1.yes	0.no	0.no	1.yes	0	0	1	0	0	0	0	0	1	0	0	1	0	1	0	0	0	1	0	0	0		severe	0	0	17702	0	0	0	0	0	0	0	0	0	0	0	0	0	0	0
15995010	1	0	0.no	0.no	0.no	0.no	0.no	0.no	0	0	0	1	0	0	0	0	0	1	0	0	1	1	0	0	0	1	0	0	0	none	none	0	0	14514	1	0	1	0	0	0	0	0	0	0	0	0	0	0	0
15995010	2	0	0.no	0.no	0.no	0.no	0.no	0.no	0	0	0	1	0	0	0	0	0	1	0	0	1	1	0	0	0	1	0	0	0	none	none	0	0	14514	1	0	0	1	0	0	0	0	0	0	0	0	0	0	0
15995010	3	0	0.no	0.no	0.no	0.no	0.no	0.no	0	0	0	1	0	0	0	0	0	1	0	0	1	1	0	0	0	1	0	0	0	none	mild	0	0	14514	1	0	0	0	1	0	0	0	0	0	0	0	0	0	0
15995010	4	0	0.no	0.no	0.no	0.no	0.no	0.no	0	0	0	1	0	0	0	0	0	1	0	0	1	1	0	0	0	1	0	0	0	none	moderate	0	0	14514	1	0	0	0	0	1	0	0	0	0	0	0	0	0	0
15995010	5	0	0.no	0.no	0.no	0.no	0.no	0.no	0	0	0	1	0	0	0	0	0	1	0	0	1	1	0	0	0	1	0	0	0	none	severe	0	0	14514	1	0	0	0	0	0	0	0	0	0	0	0	0	0	0
15995010	6	0	0.no	0.no	0.no	0.no	0.no	0.no	0	0	0	1	0	0	0	0	0	1	0	0	1	1	0	0	0	1	0	0	0	none	mild	0	0	14514	1	0	0	0	0	0	1	0	0	0	0	0	0	0	0
15995010	7	0	0.no	0.no	0.no	0.no	0.no	0.no	0	0	0	1	0	0	0	0	0	1	0	0	1	1	0	0	0	1	0	0	0	none	mild	0	0	14514	1	0	0	0	0	0	0	1	0	0	0	0	0	0	0
15995010	8	0	0.no	0.no	0.no	0.no	0.no	0.no	0	0	0	1	0	0	0	0	0	1	0	0	1	1	0	0	0	1	0	0	0	none	severe	0	0	14514	1	0	0	0	0	0	0	0	1	0	0	0	0	0	0
15995010	9	0	0.no	0.no	0.no	0.no	0.no	0.no	0	0	0	1	0	0	0	0	0	1	0	0	1	1	0	0	0	1	0	0	0	none	severe	0	0	14514	1	0	0	0	0	0	0	0	0	1	0	0	0	0	0
15995010	10	0	0.no	0.no	0.no	0.no	0.no	0.no	0	0	0	1	0	0	0	0	0	1	0	0	1	1	0	0	0	1	0	0	0	none	severe	0	0	14514	1	0	0	0	0	0	0	0	0	0	1	0	0	0	0
15995010	11	0	0.no	0.no	0.no	0.no	0.no	0.no	0	0	0	1	0	0	0	0	0	1	0	0	1	1	0	0	0	1	0	0	0	none	none	0	0	14514	1	0	0	0	0	0	0	0	0	0	0	1	0	0	0
15995010	12	0	0.no	0.no	0.no	0.no	0.no	0.no	0	0	0	1	0	0	0	0	0	1	0	0	1	1	0	0	0	1	0	0	0	none	mild	0	0	14514	1	0	0	0	0	0	0	0	0	0	0	0	1	0	0
15995010	13	0	0.no	0.no	0.no	0.no	0.no	0.no	0	0	0	1	0	0	0	0	0	1	0	0	1	1	0	0	0	1	0	0	0	none	moderate	0	0	14514	1	0	0	0	0	0	0	0	0	0	0	0	0	1	0
15995010	14	0	0.no	0.no	0.no	0.no	0.no	0.no	0	0	0	1	0	0	0	0	0	1	0	0	1	1	0	0	0	1	0	0	0	none	moderate	0	0	14514	1	0	0	0	0	0	0	0	0	0	0	0	0	0	1
15995010	15	0	0.no	0.no	0.no	0.no	0.no	0.no	0	0	0	1	0	0	0	0	0	1	0	0	1	1	0	0	0	1	0	0	0	none	severe	0	0	14514	1	0	0	0	0	0	0	0	0	0	0	0	0	0	0
15995020	1	0	0.no	1.yes	0.no	0.no	0.no	0.no	0	0	0	1	0	0	0	0	0	1	0	1	0	1	0	0	0	1	0	0	0	none	mild	0	0	12605	0	0	1	0	0	0	0	0	0	0	0	0	0	0	0
15995020	2	0	0.no	1.yes	0.no	0.no	0.no	0.no	0	0	0	1	0	0	0	0	0	1	0	1	0	1	0	0	0	1	0	0	0	none	none	0	0	12605	0	0	0	1	0	0	0	0	0	0	0	0	0	0	0
15995020	3	0	0.no	1.yes	0.no	0.no	0.no	0.no	0	0	0	1	0	0	0	0	0	1	0	1	0	1	0	0	0	1	0	0	0	none	mild	0	0	12605	0	0	0	0	1	0	0	0	0	0	0	0	0	0	0
15995020	4	0	0.no	1.yes	0.no	0.no	0.no	0.no	0	0	0	1	0	0	0	0	0	1	0	1	0	1	0	0	0	1	0	0	0	none	mild	0	0	12605	0	0	0	0	0	1	0	0	0	0	0	0	0	0	0
15995020	5	0	0.no	1.yes	0.no	0.no	0.no	0.no	0	0	0	1	0	0	0	0	0	1	0	1	0	1	0	0	0	1	0	0	0	none	severe	0	0	12605	0	0	0	0	0	0	0	0	0	0	0	0	0	0	0
15995020	6	0	0.no	1.yes	0.no	0.no	0.no	0.no	0	0	0	1	0	0	0	0	0	1	0	1	0	1	0	0	0	1	0	0	0	none	none	0	0	12605	0	0	0	0	0	0	1	0	0	0	0	0	0	0	0
15995020	7	0	0.no	1.yes	0.no	0.no	0.no	0.no	0	0	0	1	0	0	0	0	0	1	0	1	0	1	0	0	0	1	0	0	0	none	none	0	0	12605	0	0	0	0	0	0	0	1	0	0	0	0	0	0	0
15995020	8	0	0.no	1.yes	0.no	0.no	0.no	0.no	0	0	0	1	0	0	0	0	0	1	0	1	0	1	0	0	0	1	0	0	0	none	moderate	0	0	12605	0	0	0	0	0	0	0	0	1	0	0	0	0	0	0
15995020	9	0	0.no	1.yes	0.no	0.no	0.no	0.no	0	0	0	1	0	0	0	0	0	1	0	1	0	1	0	0	0	1	0	0	0	none	severe	0	0	12605	0	0	0	0	0	0	0	0	0	1	0	0	0	0	0
15995020	10	0	0.no	1.yes	0.no	0.no	0.no	0.no	0	0	0	1	0	0	0	0	0	1	0	1	0	1	0	0	0	1	0	0	0	none	moderate	0	0	12605	0	0	0	0	0	0	0	0	0	0	1	0	0	0	0
15995020	11	0	0.no	1.yes	0.no	0.no	0.no	0.no	0	0	0	1	0	0	0	0	0	1	0	1	0	1	0	0	0	1	0	0	0	none	none	0	0	12605	0	0	0	0	0	0	0	0	0	0	0	1	0	0	0
15995020	12	0	0.no	1.yes	0.no	0.no	0.no	0.no	0	0	0	1	0	0	0	0	0	1	0	1	0	1	0	0	0	1	0	0	0	none	mild	0	0	12605	0	0	0	0	0	0	0	0	0	0	0	0	1	0	0
15995020	13	0	0.no	1.yes	0.no	0.no	0.no	0.no	0	0	0	1	0	0	0	0	0	1	0	1	0	1	0	0	0	1	0	0	0	none	severe	0	0	12605	0	0	0	0	0	0	0	0	0	0	0	0	0	1	0
15995020	14	0	0.no	1.yes	0.no	0.no	0.no	0.no	0	0	0	1	0	0	0	0	0	1	0	1	0	1	0	0	0	1	0	0	0	none	moderate	0	0	12605	0	0	0	0	0	0	0	0	0	0	0	0	0	0	1
15995020	15	0	0.no	1.yes	0.no	0.no	0.no	0.no	0	0	0	1	0	0	0	0	0	1	0	1	0	1	0	0	0	1	0	0	0	none	severe	0	0	12605	0	0	0	0	0	0	0	0	0	0	0	0	0	0	0
16022010	1	0	0.no	0.no	0.no	0.no	0.no	0.no	0	0	0	0	1	0	0	0	1	0	0	0	1	1	0	0	0	1	0	0	0		mild	0	0	15897	0	0	1	0	0	0	0	0	0	0	0	0	0	0	0
16022010	2	0	0.no	0.no	0.no	0.no	0.no	0.no	0	0	0	0	1	0	0	0	1	0	0	0	1	1	0	0	0	1	0	0	0		none	0	0	15897	0	0	0	1	0	0	0	0	0	0	0	0	0	0	0
16022010	3	0	0.no	0.no	0.no	0.no	0.no	0.no	0	0	0	0	1	0	0	0	1	0	0	0	1	1	0	0	0	1	0	0	0		severe	0	0	15897	0	0	0	0	1	0	0	0	0	0	0	0	0	0	0
16022010	4	0	0.no	0.no	0.no	0.no	0.no	0.no	0	0	0	0	1	0	0	0	1	0	0	0	1	1	0	0	0	1	0	0	0		moderate	0	0	15897	0	0	0	0	0	1	0	0	0	0	0	0	0	0	0
16022010	5	0	0.no	0.no	0.no	0.no	0.no	0.no	0	0	0	0	1	0	0	0	1	0	0	0	1	1	0	0	0	1	0	0	0		extreme	0	0	15897	0	0	0	0	0	0	0	0	0	0	0	0	0	0	0
16022010	6	0	0.no	0.no	0.no	0.no	0.no	0.no	0	0	0	0	1	0	0	0	1	0	0	0	1	1	0	0	0	1	0	0	0		mild	0	0	15897	0	0	0	0	0	0	1	0	0	0	0	0	0	0	0
16022010	7	0	0.no	0.no	0.no	0.no	0.no	0.no	0	0	0	0	1	0	0	0	1	0	0	0	1	1	0	0	0	1	0	0	0		mild	0	0	15897	0	0	0	0	0	0	0	1	0	0	0	0	0	0	0
16022010	8	0	0.no	0.no	0.no	0.no	0.no	0.no	0	0	0	0	1	0	0	0	1	0	0	0	1	1	0	0	0	1	0	0	0		severe	0	0	15897	0	0	0	0	0	0	0	0	1	0	0	0	0	0	0
16022010	9	0	0.no	0.no	0.no	0.no	0.no	0.no	0	0	0	0	1	0	0	0	1	0	0	0	1	1	0	0	0	1	0	0	0		moderate	0	0	15897	0	0	0	0	0	0	0	0	0	1	0	0	0	0	0
16022010	10	0	0.no	0.no	0.no	0.no	0.no	0.no	0	0	0	0	1	0	0	0	1	0	0	0	1	1	0	0	0	1	0	0	0		moderate	0	0	15897	0	0	0	0	0	0	0	0	0	0	1	0	0	0	0
16022010	11	0	0.no	0.no	0.no	0.no	0.no	0.no	0	0	0	0	1	0	0	0	1	0	0	0	1	1	0	0	0	1	0	0	0		none	0	0	15897	0	0	0	0	0	0	0	0	0	0	0	1	0	0	0
16022010	12	0	0.no	0.no	0.no	0.no	0.no	0.no	0	0	0	0	1	0	0	0	1	0	0	0	1	1	0	0	0	1	0	0	0		moderate	0	0	15897	0	0	0	0	0	0	0	0	0	0	0	0	1	0	0
16022010	13	0	0.no	0.no	0.no	0.no	0.no	0.no	0	0	0	0	1	0	0	0	1	0	0	0	1	1	0	0	0	1	0	0	0		severe	0	0	15897	0	0	0	0	0	0	0	0	0	0	0	0	0	1	0
16022010	14	0	0.no	0.no	0.no	0.no	0.no	0.no	0	0	0	0	1	0	0	0	1	0	0	0	1	1	0	0	0	1	0	0	0		severe	0	0	15897	0	0	0	0	0	0	0	0	0	0	0	0	0	0	1
16022010	15	0	0.no	0.no	0.no	0.no	0.no	0.no	0	0	0	0	1	0	0	0	1	0	0	0	1	1	0	0	0	1	0	0	0		severe	0	0	15897	0	0	0	0	0	0	0	0	0	0	0	0	0	0	0
16022040	1	0	0.no	0.no	0.no	0.no	0.no	1.yes	0	0	1	0	0	0	0	0	1	0	0	1	0	1	0	0	0	1	0	0	0		mild	0	0	15711	0	0	1	0	0	0	0	0	0	0	0	0	0	0	0
16022040	2	0	0.no	0.no	0.no	0.no	0.no	1.yes	0	0	1	0	0	0	0	0	1	0	0	1	0	1	0	0	0	1	0	0	0		none	0	0	15711	0	0	0	1	0	0	0	0	0	0	0	0	0	0	0
16022040	3	0	0.no	0.no	0.no	0.no	0.no	1.yes	0	0	1	0	0	0	0	0	1	0	0	1	0	1	0	0	0	1	0	0	0		moderate	0	0	15711	0	0	0	0	1	0	0	0	0	0	0	0	0	0	0
16022040	4	0	0.no	0.no	0.no	0.no	0.no	1.yes	0	0	1	0	0	0	0	0	1	0	0	1	0	1	0	0	0	1	0	0	0		moderate	0	0	15711	0	0	0	0	0	1	0	0	0	0	0	0	0	0	0
16022040	5	0	0.no	0.no	0.no	0.no	0.no	1.yes	0	0	1	0	0	0	0	0	1	0	0	1	0	1	0	0	0	1	0	0	0		extreme	0	0	15711	0	0	0	0	0	0	0	0	0	0	0	0	0	0	0
16022040	6	0	0.no	0.no	0.no	0.no	0.no	1.yes	0	0	1	0	0	0	0	0	1	0	0	1	0	1	0	0	0	1	0	0	0		none	0	0	15711	0	0	0	0	0	0	1	0	0	0	0	0	0	0	0
16022040	7	0	0.no	0.no	0.no	0.no	0.no	1.yes	0	0	1	0	0	0	0	0	1	0	0	1	0	1	0	0	0	1	0	0	0		mild	0	0	15711	0	0	0	0	0	0	0	1	0	0	0	0	0	0	0
16022040	8	0	0.no	0.no	0.no	0.no	0.no	1.yes	0	0	1	0	0	0	0	0	1	0	0	1	0	1	0	0	0	1	0	0	0		moderate	0	0	15711	0	0	0	0	0	0	0	0	1	0	0	0	0	0	0
16022040	9	0	0.no	0.no	0.no	0.no	0.no	1.yes	0	0	1	0	0	0	0	0	1	0	0	1	0	1	0	0	0	1	0	0	0		severe	0	0	15711	0	0	0	0	0	0	0	0	0	1	0	0	0	0	0
16022040	10	0	0.no	0.no	0.no	0.no	0.no	1.yes	0	0	1	0	0	0	0	0	1	0	0	1	0	1	0	0	0	1	0	0	0		severe	0	0	15711	0	0	0	0	0	0	0	0	0	0	1	0	0	0	0
16022040	11	0	0.no	0.no	0.no	0.no	0.no	1.yes	0	0	1	0	0	0	0	0	1	0	0	1	0	1	0	0	0	1	0	0	0		none	0	0	15711	0	0	0	0	0	0	0	0	0	0	0	1	0	0	0
16022040	12	0	0.no	0.no	0.no	0.no	0.no	1.yes	0	0	1	0	0	0	0	0	1	0	0	1	0	1	0	0	0	1	0	0	0		moderate	0	0	15711	0	0	0	0	0	0	0	0	0	0	0	0	1	0	0
16022040	13	0	0.no	0.no	0.no	0.no	0.no	1.yes	0	0	1	0	0	0	0	0	1	0	0	1	0	1	0	0	0	1	0	0	0		severe	0	0	15711	0	0	0	0	0	0	0	0	0	0	0	0	0	1	0
16022040	14	0	0.no	0.no	0.no	0.no	0.no	1.yes	0	0	1	0	0	0	0	0	1	0	0	1	0	1	0	0	0	1	0	0	0		severe	0	0	15711	0	0	0	0	0	0	0	0	0	0	0	0	0	0	1
16022040	15	0	0.no	0.no	0.no	0.no	0.no	1.yes	0	0	1	0	0	0	0	0	1	0	0	1	0	1	0	0	0	1	0	0	0		severe	0	0	15711	0	0	0	0	0	0	0	0	0	0	0	0	0	0	0
16024010	1	2	1.yes	0.no	0.no	0.no	0.no	1.yes	0	0	0	0	1	0	0	0	0	1	0	0	1	1	0	0	0	1	0	0	0	none	moderate	0	0	19801	0	0	1	0	0	0	0	0	0	0	0	0	0	0	0
16024010	2	2	1.yes	0.no	0.no	0.no	0.no	1.yes	0	0	0	0	1	0	0	0	0	1	0	0	1	1	0	0	0	1	0	0	0	none	none	0	0	19801	0	0	0	1	0	0	0	0	0	0	0	0	0	0	0
16024010	3	2	1.yes	0.no	0.no	0.no	0.no	1.yes	0	0	0	0	1	0	0	0	0	1	0	0	1	1	0	0	0	1	0	0	0	none	severe	0	0	19801	0	0	0	0	1	0	0	0	0	0	0	0	0	0	0
16024010	4	2	1.yes	0.no	0.no	0.no	0.no	1.yes	0	0	0	0	1	0	0	0	0	1	0	0	1	1	0	0	0	1	0	0	0	none	severe	0	0	19801	0	0	0	0	0	1	0	0	0	0	0	0	0	0	0
16024010	5	2	1.yes	0.no	0.no	0.no	0.no	1.yes	0	0	0	0	1	0	0	0	0	1	0	0	1	1	0	0	0	1	0	0	0	none	severe	0	0	19801	0	0	0	0	0	0	0	0	0	0	0	0	0	0	0
16024010	6	2	1.yes	0.no	0.no	0.no	0.no	1.yes	0	0	0	0	1	0	0	0	0	1	0	0	1	1	0	0	0	1	0	0	0	none	moderate	0	0	19801	0	0	0	0	0	0	1	0	0	0	0	0	0	0	0
16024010	7	2	1.yes	0.no	0.no	0.no	0.no	1.yes	0	0	0	0	1	0	0	0	0	1	0	0	1	1	0	0	0	1	0	0	0	none	mild	0	0	19801	0	0	0	0	0	0	0	1	0	0	0	0	0	0	0
16024010	8	2	1.yes	0.no	0.no	0.no	0.no	1.yes	0	0	0	0	1	0	0	0	0	1	0	0	1	1	0	0	0	1	0	0	0	none	severe	0	0	19801	0	0	0	0	0	0	0	0	1	0	0	0	0	0	0
16024010	9	2	1.yes	0.no	0.no	0.no	0.no	1.yes	0	0	0	0	1	0	0	0	0	1	0	0	1	1	0	0	0	1	0	0	0	none	extreme	0	0	19801	0	0	0	0	0	0	0	0	0	1	0	0	0	0	0
16024010	10	2	1.yes	0.no	0.no	0.no	0.no	1.yes	0	0	0	0	1	0	0	0	0	1	0	0	1	1	0	0	0	1	0	0	0	none	severe	0	0	19801	0	0	0	0	0	0	0	0	0	0	1	0	0	0	0
16024010	11	2	1.yes	0.no	0.no	0.no	0.no	1.yes	0	0	0	0	1	0	0	0	0	1	0	0	1	1	0	0	0	1	0	0	0	none	none	0	0	19801	0	0	0	0	0	0	0	0	0	0	0	1	0	0	0
16024010	12	2	1.yes	0.no	0.no	0.no	0.no	1.yes	0	0	0	0	1	0	0	0	0	1	0	0	1	1	0	0	0	1	0	0	0	none	moderate	0	0	19801	0	0	0	0	0	0	0	0	0	0	0	0	1	0	0
16024010	13	2	1.yes	0.no	0.no	0.no	0.no	1.yes	0	0	0	0	1	0	0	0	0	1	0	0	1	1	0	0	0	1	0	0	0	none	severe	0	0	19801	0	0	0	0	0	0	0	0	0	0	0	0	0	1	0
16024010	14	2	1.yes	0.no	0.no	0.no	0.no	1.yes	0	0	0	0	1	0	0	0	0	1	0	0	1	1	0	0	0	1	0	0	0	none	severe	0	0	19801	0	0	0	0	0	0	0	0	0	0	0	0	0	0	1
16024010	15	2	1.yes	0.no	0.no	0.no	0.no	1.yes	0	0	0	0	1	0	0	0	0	1	0	0	1	1	0	0	0	1	0	0	0	none	severe	0	0	19801	0	0	0	0	0	0	0	0	0	0	0	0	0	0	0
16024020	1	0	0.no	0.no	0.no	0.no	0.no	1.yes	0	0	0	0	1	0	0	0	1	0	0	1	0	1	0	0	0	1	0	0	0	none	mild	0	0	13125	0	0	1	0	0	0	0	0	0	0	0	0	0	0	0
16024020	2	0	0.no	0.no	0.no	0.no	0.no	1.yes	0	0	0	0	1	0	0	0	1	0	0	1	0	1	0	0	0	1	0	0	0	none	none	0	0	13125	0	0	0	1	0	0	0	0	0	0	0	0	0	0	0
16024020	3	0	0.no	0.no	0.no	0.no	0.no	1.yes	0	0	0	0	1	0	0	0	1	0	0	1	0	1	0	0	0	1	0	0	0	none	moderate	0	0	13125	0	0	0	0	1	0	0	0	0	0	0	0	0	0	0
16024020	4	0	0.no	0.no	0.no	0.no	0.no	1.yes	0	0	0	0	1	0	0	0	1	0	0	1	0	1	0	0	0	1	0	0	0	none	moderate	0	0	13125	0	0	0	0	0	1	0	0	0	0	0	0	0	0	0
16024020	5	0	0.no	0.no	0.no	0.no	0.no	1.yes	0	0	0	0	1	0	0	0	1	0	0	1	0	1	0	0	0	1	0	0	0	none	severe	0	0	13125	0	0	0	0	0	0	0	0	0	0	0	0	0	0	0
16024020	6	0	0.no	0.no	0.no	0.no	0.no	1.yes	0	0	0	0	1	0	0	0	1	0	0	1	0	1	0	0	0	1	0	0	0	none	none	0	0	13125	0	0	0	0	0	0	1	0	0	0	0	0	0	0	0
16024020	7	0	0.no	0.no	0.no	0.no	0.no	1.yes	0	0	0	0	1	0	0	0	1	0	0	1	0	1	0	0	0	1	0	0	0	none	none	0	0	13125	0	0	0	0	0	0	0	1	0	0	0	0	0	0	0
16024020	8	0	0.no	0.no	0.no	0.no	0.no	1.yes	0	0	0	0	1	0	0	0	1	0	0	1	0	1	0	0	0	1	0	0	0	none	moderate	0	0	13125	0	0	0	0	0	0	0	0	1	0	0	0	0	0	0
16024020	9	0	0.no	0.no	0.no	0.no	0.no	1.yes	0	0	0	0	1	0	0	0	1	0	0	1	0	1	0	0	0	1	0	0	0	none	extreme	0	0	13125	0	0	0	0	0	0	0	0	0	1	0	0	0	0	0
16024020	10	0	0.no	0.no	0.no	0.no	0.no	1.yes	0	0	0	0	1	0	0	0	1	0	0	1	0	1	0	0	0	1	0	0	0	none	severe	0	0	13125	0	0	0	0	0	0	0	0	0	0	1	0	0	0	0
16024020	11	0	0.no	0.no	0.no	0.no	0.no	1.yes	0	0	0	0	1	0	0	0	1	0	0	1	0	1	0	0	0	1	0	0	0	none	none	0	0	13125	0	0	0	0	0	0	0	0	0	0	0	1	0	0	0
16024020	12	0	0.no	0.no	0.no	0.no	0.no	1.yes	0	0	0	0	1	0	0	0	1	0	0	1	0	1	0	0	0	1	0	0	0	none	mild	0	0	13125	0	0	0	0	0	0	0	0	0	0	0	0	1	0	0
16024020	13	0	0.no	0.no	0.no	0.no	0.no	1.yes	0	0	0	0	1	0	0	0	1	0	0	1	0	1	0	0	0	1	0	0	0	none	moderate	0	0	13125	0	0	0	0	0	0	0	0	0	0	0	0	0	1	0
16024020	14	0	0.no	0.no	0.no	0.no	0.no	1.yes	0	0	0	0	1	0	0	0	1	0	0	1	0	1	0	0	0	1	0	0	0	none	moderate	0	0	13125	0	0	0	0	0	0	0	0	0	0	0	0	0	0	1
16024020	15	0	0.no	0.no	0.no	0.no	0.no	1.yes	0	0	0	0	1	0	0	0	1	0	0	1	0	1	0	0	0	1	0	0	0	none	severe	0	0	13125	0	0	0	0	0	0	0	0	0	0	0	0	0	0	0
16035010	1	0	1.yes	0.no	0.no	0.no	0.no	1.yes	0	0	0	0	1	0	0	0	0	0	1	1	0	1	0	0	0	1	0	0	0	mild	none	1	1	13255	0	0	1	0	0	0	0	0	0	0	0	0	0	0	0
16035010	2	0	1.yes	0.no	0.no	0.no	0.no	1.yes	0	0	0	0	1	0	0	0	0	0	1	1	0	1	0	0	0	1	0	0	0	mild	none	1	1	13255	0	0	0	1	0	0	0	0	0	0	0	0	0	0	0
16035010	3	0	1.yes	0.no	0.no	0.no	0.no	1.yes	0	0	0	0	1	0	0	0	0	0	1	1	0	1	0	0	0	1	0	0	0	mild	moderate	1	1	13255	0	0	0	0	1	0	0	0	0	0	0	0	0	0	0
16035010	4	0	1.yes	0.no	0.no	0.no	0.no	1.yes	0	0	0	0	1	0	0	0	0	0	1	1	0	1	0	0	0	1	0	0	0	mild	moderate	1	1	13255	0	0	0	0	0	1	0	0	0	0	0	0	0	0	0
16035010	5	0	1.yes	0.no	0.no	0.no	0.no	1.yes	0	0	0	0	1	0	0	0	0	0	1	1	0	1	0	0	0	1	0	0	0	mild	extreme	1	1	13255	0	0	0	0	0	0	0	0	0	0	0	0	0	0	0
16035010	6	0	1.yes	0.no	0.no	0.no	0.no	1.yes	0	0	0	0	1	0	0	0	0	0	1	1	0	1	0	0	0	1	0	0	0	mild	mild	1	1	13255	0	0	0	0	0	0	1	0	0	0	0	0	0	0	0
16035010	7	0	1.yes	0.no	0.no	0.no	0.no	1.yes	0	0	0	0	1	0	0	0	0	0	1	1	0	1	0	0	0	1	0	0	0	mild	mild	1	1	13255	0	0	0	0	0	0	0	1	0	0	0	0	0	0	0
16035010	8	0	1.yes	0.no	0.no	0.no	0.no	1.yes	0	0	0	0	1	0	0	0	0	0	1	1	0	1	0	0	0	1	0	0	0	mild	moderate	1	1	13255	0	0	0	0	0	0	0	0	1	0	0	0	0	0	0
16035010	9	0	1.yes	0.no	0.no	0.no	0.no	1.yes	0	0	0	0	1	0	0	0	0	0	1	1	0	1	0	0	0	1	0	0	0	mild	severe	1	1	13255	0	0	0	0	0	0	0	0	0	1	0	0	0	0	0
16035010	10	0	1.yes	0.no	0.no	0.no	0.no	1.yes	0	0	0	0	1	0	0	0	0	0	1	1	0	1	0	0	0	1	0	0	0	mild	extreme	1	1	13255	0	0	0	0	0	0	0	0	0	0	1	0	0	0	0
16035010	11	0	1.yes	0.no	0.no	0.no	0.no	1.yes	0	0	0	0	1	0	0	0	0	0	1	1	0	1	0	0	0	1	0	0	0	mild	none	1	1	13255	0	0	0	0	0	0	0	0	0	0	0	1	0	0	0
16035010	12	0	1.yes	0.no	0.no	0.no	0.no	1.yes	0	0	0	0	1	0	0	0	0	0	1	1	0	1	0	0	0	1	0	0	0	mild	moderate	1	1	13255	0	0	0	0	0	0	0	0	0	0	0	0	1	0	0
16035010	13	0	1.yes	0.no	0.no	0.no	0.no	1.yes	0	0	0	0	1	0	0	0	0	0	1	1	0	1	0	0	0	1	0	0	0	mild	severe	1	1	13255	0	0	0	0	0	0	0	0	0	0	0	0	0	1	0
16035010	14	0	1.yes	0.no	0.no	0.no	0.no	1.yes	0	0	0	0	1	0	0	0	0	0	1	1	0	1	0	0	0	1	0	0	0	mild	severe	1	1	13255	0	0	0	0	0	0	0	0	0	0	0	0	0	0	1
16035010	15	0	1.yes	0.no	0.no	0.no	0.no	1.yes	0	0	0	0	1	0	0	0	0	0	1	1	0	1	0	0	0	1	0	0	0	mild	moderate	1	1	13255	0	0	0	0	0	0	0	0	0	0	0	0	0	0	0
16035040	1	0	1.yes	0.no	1.yes	1.yes	1.yes	1.yes	0	0	0	0	1	0	0	0	0	0	1	0	1	1	0	0	0	1	0	0	0	none	mild	0	0	15115	0	0	1	0	0	0	0	0	0	0	0	0	0	0	0
16035040	2	0	1.yes	0.no	1.yes	1.yes	1.yes	1.yes	0	0	0	0	1	0	0	0	0	0	1	0	1	1	0	0	0	1	0	0	0	none	none	0	0	15115	0	0	0	1	0	0	0	0	0	0	0	0	0	0	0
16035040	3	0	1.yes	0.no	1.yes	1.yes	1.yes	1.yes	0	0	0	0	1	0	0	0	0	0	1	0	1	1	0	0	0	1	0	0	0	none	moderate	0	0	15115	0	0	0	0	1	0	0	0	0	0	0	0	0	0	0
16035040	4	0	1.yes	0.no	1.yes	1.yes	1.yes	1.yes	0	0	0	0	1	0	0	0	0	0	1	0	1	1	0	0	0	1	0	0	0	none	mild	0	0	15115	0	0	0	0	0	1	0	0	0	0	0	0	0	0	0
16035040	5	0	1.yes	0.no	1.yes	1.yes	1.yes	1.yes	0	0	0	0	1	0	0	0	0	0	1	0	1	1	0	0	0	1	0	0	0	none	moderate	0	0	15115	0	0	0	0	0	0	0	0	0	0	0	0	0	0	0
16035040	6	0	1.yes	0.no	1.yes	1.yes	1.yes	1.yes	0	0	0	0	1	0	0	0	0	0	1	0	1	1	0	0	0	1	0	0	0	none	mild	0	0	15115	0	0	0	0	0	0	1	0	0	0	0	0	0	0	0
16035040	7	0	1.yes	0.no	1.yes	1.yes	1.yes	1.yes	0	0	0	0	1	0	0	0	0	0	1	0	1	1	0	0	0	1	0	0	0	none	moderate	0	0	15115	0	0	0	0	0	0	0	1	0	0	0	0	0	0	0
16035040	8	0	1.yes	0.no	1.yes	1.yes	1.yes	1.yes	0	0	0	0	1	0	0	0	0	0	1	0	1	1	0	0	0	1	0	0	0	none	severe	0	0	15115	0	0	0	0	0	0	0	0	1	0	0	0	0	0	0
16035040	9	0	1.yes	0.no	1.yes	1.yes	1.yes	1.yes	0	0	0	0	1	0	0	0	0	0	1	0	1	1	0	0	0	1	0	0	0	none	severe	0	0	15115	0	0	0	0	0	0	0	0	0	1	0	0	0	0	0
16035040	10	0	1.yes	0.no	1.yes	1.yes	1.yes	1.yes	0	0	0	0	1	0	0	0	0	0	1	0	1	1	0	0	0	1	0	0	0	none	severe	0	0	15115	0	0	0	0	0	0	0	0	0	0	1	0	0	0	0
16035040	11	0	1.yes	0.no	1.yes	1.yes	1.yes	1.yes	0	0	0	0	1	0	0	0	0	0	1	0	1	1	0	0	0	1	0	0	0	none	none	0	0	15115	0	0	0	0	0	0	0	0	0	0	0	1	0	0	0
16035040	12	0	1.yes	0.no	1.yes	1.yes	1.yes	1.yes	0	0	0	0	1	0	0	0	0	0	1	0	1	1	0	0	0	1	0	0	0	none	mild	0	0	15115	0	0	0	0	0	0	0	0	0	0	0	0	1	0	0
16035040	13	0	1.yes	0.no	1.yes	1.yes	1.yes	1.yes	0	0	0	0	1	0	0	0	0	0	1	0	1	1	0	0	0	1	0	0	0	none	severe	0	0	15115	0	0	0	0	0	0	0	0	0	0	0	0	0	1	0
16035040	14	0	1.yes	0.no	1.yes	1.yes	1.yes	1.yes	0	0	0	0	1	0	0	0	0	0	1	0	1	1	0	0	0	1	0	0	0	none	mild	0	0	15115	0	0	0	0	0	0	0	0	0	0	0	0	0	0	1
16035040	15	0	1.yes	0.no	1.yes	1.yes	1.yes	1.yes	0	0	0	0	1	0	0	0	0	0	1	0	1	1	0	0	0	1	0	0	0	none	severe	0	0	15115	0	0	0	0	0	0	0	0	0	0	0	0	0	0	0
16036010	1	0	1.yes	0.no	1.yes	0.no	0.no	1.yes	0	0	1	0	0	0	0	0	0	0	1	1	0	1	0	0	0	1	0	0	0	none	mild	0	0	13266	0	0	1	0	0	0	0	0	0	0	0	0	0	0	0
16036010	2	0	1.yes	0.no	1.yes	0.no	0.no	1.yes	0	0	1	0	0	0	0	0	0	0	1	1	0	1	0	0	0	1	0	0	0	none	none	0	0	13266	0	0	0	1	0	0	0	0	0	0	0	0	0	0	0
16036010	3	0	1.yes	0.no	1.yes	0.no	0.no	1.yes	0	0	1	0	0	0	0	0	0	0	1	1	0	1	0	0	0	1	0	0	0	none	mild	0	0	13266	0	0	0	0	1	0	0	0	0	0	0	0	0	0	0
16036010	4	0	1.yes	0.no	1.yes	0.no	0.no	1.yes	0	0	1	0	0	0	0	0	0	0	1	1	0	1	0	0	0	1	0	0	0	none	none	0	0	13266	0	0	0	0	0	1	0	0	0	0	0	0	0	0	0
16036010	5	0	1.yes	0.no	1.yes	0.no	0.no	1.yes	0	0	1	0	0	0	0	0	0	0	1	1	0	1	0	0	0	1	0	0	0	none	moderate	0	0	13266	0	0	0	0	0	0	0	0	0	0	0	0	0	0	0
16036010	6	0	1.yes	0.no	1.yes	0.no	0.no	1.yes	0	0	1	0	0	0	0	0	0	0	1	1	0	1	0	0	0	1	0	0	0	none	mild	0	0	13266	0	0	0	0	0	0	1	0	0	0	0	0	0	0	0
16036010	7	0	1.yes	0.no	1.yes	0.no	0.no	1.yes	0	0	1	0	0	0	0	0	0	0	1	1	0	1	0	0	0	1	0	0	0	none	mild	0	0	13266	0	0	0	0	0	0	0	1	0	0	0	0	0	0	0
16036010	8	0	1.yes	0.no	1.yes	0.no	0.no	1.yes	0	0	1	0	0	0	0	0	0	0	1	1	0	1	0	0	0	1	0	0	0	none	moderate	0	0	13266	0	0	0	0	0	0	0	0	1	0	0	0	0	0	0
16036010	9	0	1.yes	0.no	1.yes	0.no	0.no	1.yes	0	0	1	0	0	0	0	0	0	0	1	1	0	1	0	0	0	1	0	0	0	none	severe	0	0	13266	0	0	0	0	0	0	0	0	0	1	0	0	0	0	0
16036010	10	0	1.yes	0.no	1.yes	0.no	0.no	1.yes	0	0	1	0	0	0	0	0	0	0	1	1	0	1	0	0	0	1	0	0	0	none	severe	0	0	13266	0	0	0	0	0	0	0	0	0	0	1	0	0	0	0
16036010	11	0	1.yes	0.no	1.yes	0.no	0.no	1.yes	0	0	1	0	0	0	0	0	0	0	1	1	0	1	0	0	0	1	0	0	0	none	none	0	0	13266	0	0	0	0	0	0	0	0	0	0	0	1	0	0	0
16036010	12	0	1.yes	0.no	1.yes	0.no	0.no	1.yes	0	0	1	0	0	0	0	0	0	0	1	1	0	1	0	0	0	1	0	0	0	none	mild	0	0	13266	0	0	0	0	0	0	0	0	0	0	0	0	1	0	0
16036010	13	0	1.yes	0.no	1.yes	0.no	0.no	1.yes	0	0	1	0	0	0	0	0	0	0	1	1	0	1	0	0	0	1	0	0	0	none	severe	0	0	13266	0	0	0	0	0	0	0	0	0	0	0	0	0	1	0
16036010	14	0	1.yes	0.no	1.yes	0.no	0.no	1.yes	0	0	1	0	0	0	0	0	0	0	1	1	0	1	0	0	0	1	0	0	0	none	moderate	0	0	13266	0	0	0	0	0	0	0	0	0	0	0	0	0	0	1
16036010	15	0	1.yes	0.no	1.yes	0.no	0.no	1.yes	0	0	1	0	0	0	0	0	0	0	1	1	0	1	0	0	0	1	0	0	0	none	severe	0	0	13266	0	0	0	0	0	0	0	0	0	0	0	0	0	0	0
16036040	1	0	0.no	0.no	0.no	0.no	0.no	0.no	0	0	1	0	0	0	0	0	0	0	1	0	1	1	0	0	0	1	0	0	0	none	mild	0	0	20250	0	1	1	0	0	0	0	0	0	0	0	0	0	0	0
16036040	2	0	0.no	0.no	0.no	0.no	0.no	0.no	0	0	1	0	0	0	0	0	0	0	1	0	1	1	0	0	0	1	0	0	0	none	none	0	0	20250	0	1	0	1	0	0	0	0	0	0	0	0	0	0	0
16036040	3	0	0.no	0.no	0.no	0.no	0.no	0.no	0	0	1	0	0	0	0	0	0	0	1	0	1	1	0	0	0	1	0	0	0	none	mild	0	0	20250	0	1	0	0	1	0	0	0	0	0	0	0	0	0	0
16036040	4	0	0.no	0.no	0.no	0.no	0.no	0.no	0	0	1	0	0	0	0	0	0	0	1	0	1	1	0	0	0	1	0	0	0	none	moderate	0	0	20250	0	1	0	0	0	1	0	0	0	0	0	0	0	0	0
16036040	5	0	0.no	0.no	0.no	0.no	0.no	0.no	0	0	1	0	0	0	0	0	0	0	1	0	1	1	0	0	0	1	0	0	0	none	severe	0	0	20250	0	1	0	0	0	0	0	0	0	0	0	0	0	0	0
16036040	6	0	0.no	0.no	0.no	0.no	0.no	0.no	0	0	1	0	0	0	0	0	0	0	1	0	1	1	0	0	0	1	0	0	0	none	mild	0	0	20250	0	1	0	0	0	0	1	0	0	0	0	0	0	0	0
16036040	7	0	0.no	0.no	0.no	0.no	0.no	0.no	0	0	1	0	0	0	0	0	0	0	1	0	1	1	0	0	0	1	0	0	0	none	mild	0	0	20250	0	1	0	0	0	0	0	1	0	0	0	0	0	0	0
16036040	8	0	0.no	0.no	0.no	0.no	0.no	0.no	0	0	1	0	0	0	0	0	0	0	1	0	1	1	0	0	0	1	0	0	0	none	moderate	0	0	20250	0	1	0	0	0	0	0	0	1	0	0	0	0	0	0
16036040	9	0	0.no	0.no	0.no	0.no	0.no	0.no	0	0	1	0	0	0	0	0	0	0	1	0	1	1	0	0	0	1	0	0	0	none	severe	0	0	20250	0	1	0	0	0	0	0	0	0	1	0	0	0	0	0
16036040	10	0	0.no	0.no	0.no	0.no	0.no	0.no	0	0	1	0	0	0	0	0	0	0	1	0	1	1	0	0	0	1	0	0	0	none	moderate	0	0	20250	0	1	0	0	0	0	0	0	0	0	1	0	0	0	0
16036040	11	0	0.no	0.no	0.no	0.no	0.no	0.no	0	0	1	0	0	0	0	0	0	0	1	0	1	1	0	0	0	1	0	0	0	none	none	0	0	20250	0	1	0	0	0	0	0	0	0	0	0	1	0	0	0
16036040	12	0	0.no	0.no	0.no	0.no	0.no	0.no	0	0	1	0	0	0	0	0	0	0	1	0	1	1	0	0	0	1	0	0	0	none	mild	0	0	20250	0	1	0	0	0	0	0	0	0	0	0	0	1	0	0
16036040	13	0	0.no	0.no	0.no	0.no	0.no	0.no	0	0	1	0	0	0	0	0	0	0	1	0	1	1	0	0	0	1	0	0	0	none	severe	0	0	20250	0	1	0	0	0	0	0	0	0	0	0	0	0	1	0
16036040	14	0	0.no	0.no	0.no	0.no	0.no	0.no	0	0	1	0	0	0	0	0	0	0	1	0	1	1	0	0	0	1	0	0	0	none	moderate	0	0	20250	0	1	0	0	0	0	0	0	0	0	0	0	0	0	1
16036040	15	0	0.no	0.no	0.no	0.no	0.no	0.no	0	0	1	0	0	0	0	0	0	0	1	0	1	1	0	0	0	1	0	0	0	none	moderate	0	0	20250	0	1	0	0	0	0	0	0	0	0	0	0	0	0	0
16054020	1	1	0.no	0.no	1.yes	0.no	0.no	1.yes	0	0	1	0	0	0	0	0	0	0	1	1	0	1	0	0	0	0	0	0	0	none	none	0	0	12784	0	0	1	0	0	0	0	0	0	0	0	0	0	0	0
16054020	2	1	0.no	0.no	1.yes	0.no	0.no	1.yes	0	0	1	0	0	0	0	0	0	0	1	1	0	1	0	0	0	0	0	0	0	none	none	0	0	12784	0	0	0	1	0	0	0	0	0	0	0	0	0	0	0
16054020	3	1	0.no	0.no	1.yes	0.no	0.no	1.yes	0	0	1	0	0	0	0	0	0	0	1	1	0	1	0	0	0	0	0	0	0	none	none	0	0	12784	0	0	0	0	1	0	0	0	0	0	0	0	0	0	0
16054020	4	1	0.no	0.no	1.yes	0.no	0.no	1.yes	0	0	1	0	0	0	0	0	0	0	1	1	0	1	0	0	0	0	0	0	0	none	none	0	0	12784	0	0	0	0	0	1	0	0	0	0	0	0	0	0	0
16054020	5	1	0.no	0.no	1.yes	0.no	0.no	1.yes	0	0	1	0	0	0	0	0	0	0	1	1	0	1	0	0	0	0	0	0	0	none	none	0	0	12784	0	0	0	0	0	0	0	0	0	0	0	0	0	0	0
16054020	6	1	0.no	0.no	1.yes	0.no	0.no	1.yes	0	0	1	0	0	0	0	0	0	0	1	1	0	1	0	0	0	0	0	0	0	none	mild	0	0	12784	0	0	0	0	0	0	1	0	0	0	0	0	0	0	0
16054020	7	1	0.no	0.no	1.yes	0.no	0.no	1.yes	0	0	1	0	0	0	0	0	0	0	1	1	0	1	0	0	0	0	0	0	0	none	none	0	0	12784	0	0	0	0	0	0	0	1	0	0	0	0	0	0	0
16054020	8	1	0.no	0.no	1.yes	0.no	0.no	1.yes	0	0	1	0	0	0	0	0	0	0	1	1	0	1	0	0	0	0	0	0	0	none	moderate	0	0	12784	0	0	0	0	0	0	0	0	1	0	0	0	0	0	0
16054020	9	1	0.no	0.no	1.yes	0.no	0.no	1.yes	0	0	1	0	0	0	0	0	0	0	1	1	0	1	0	0	0	0	0	0	0	none	severe	0	0	12784	0	0	0	0	0	0	0	0	0	1	0	0	0	0	0
16054020	10	1	0.no	0.no	1.yes	0.no	0.no	1.yes	0	0	1	0	0	0	0	0	0	0	1	1	0	1	0	0	0	0	0	0	0	none	severe	0	0	12784	0	0	0	0	0	0	0	0	0	0	1	0	0	0	0
16054020	11	1	0.no	0.no	1.yes	0.no	0.no	1.yes	0	0	1	0	0	0	0	0	0	0	1	1	0	1	0	0	0	0	0	0	0	none	none	0	0	12784	0	0	0	0	0	0	0	0	0	0	0	1	0	0	0
16054020	12	1	0.no	0.no	1.yes	0.no	0.no	1.yes	0	0	1	0	0	0	0	0	0	0	1	1	0	1	0	0	0	0	0	0	0	none	mild	0	0	12784	0	0	0	0	0	0	0	0	0	0	0	0	1	0	0
16054020	13	1	0.no	0.no	1.yes	0.no	0.no	1.yes	0	0	1	0	0	0	0	0	0	0	1	1	0	1	0	0	0	0	0	0	0	none	moderate	0	0	12784	0	0	0	0	0	0	0	0	0	0	0	0	0	1	0
16054020	14	1	0.no	0.no	1.yes	0.no	0.no	1.yes	0	0	1	0	0	0	0	0	0	0	1	1	0	1	0	0	0	0	0	0	0	none	mild	0	0	12784	0	0	0	0	0	0	0	0	0	0	0	0	0	0	1
16054020	15	1	0.no	0.no	1.yes	0.no	0.no	1.yes	0	0	1	0	0	0	0	0	0	0	1	1	0	1	0	0	0	0	0	0	0	none	moderate	0	0	12784	0	0	0	0	0	0	0	0	0	0	0	0	0	0	0
16062010	1	4	1.yes	0.no	0.no	0.no	0.no	1.yes	0	1	0	0	0	0	0	0	0	1	0	0	1	1	0	0	0	1	0	0	0	mild	none	0	0	13418	0	0	1	0	0	0	0	0	0	0	0	0	0	0	0
16062010	3	4	1.yes	0.no	0.no	0.no	0.no	1.yes	0	1	0	0	0	0	0	0	0	1	0	0	1	1	0	0	0	1	0	0	0	mild	none	0	0	13418	0	0	0	0	1	0	0	0	0	0	0	0	0	0	0
16062010	4	4	1.yes	0.no	0.no	0.no	0.no	1.yes	0	1	0	0	0	0	0	0	0	1	0	0	1	1	0	0	0	1	0	0	0	mild	mild	0	0	13418	0	0	0	0	0	1	0	0	0	0	0	0	0	0	0
16062010	5	4	1.yes	0.no	0.no	0.no	0.no	1.yes	0	1	0	0	0	0	0	0	0	1	0	0	1	1	0	0	0	1	0	0	0	mild	extreme	0	0	13418	0	0	0	0	0	0	0	0	0	0	0	0	0	0	0
16062010	6	4	1.yes	0.no	0.no	0.no	0.no	1.yes	0	1	0	0	0	0	0	0	0	1	0	0	1	1	0	0	0	1	0	0	0	mild	none	0	0	13418	0	0	0	0	0	0	1	0	0	0	0	0	0	0	0
16062010	7	4	1.yes	0.no	0.no	0.no	0.no	1.yes	0	1	0	0	0	0	0	0	0	1	0	0	1	1	0	0	0	1	0	0	0	mild	none	0	0	13418	0	0	0	0	0	0	0	1	0	0	0	0	0	0	0
16062010	8	4	1.yes	0.no	0.no	0.no	0.no	1.yes	0	1	0	0	0	0	0	0	0	1	0	0	1	1	0	0	0	1	0	0	0	mild	moderate	0	0	13418	0	0	0	0	0	0	0	0	1	0	0	0	0	0	0
16062010	9	4	1.yes	0.no	0.no	0.no	0.no	1.yes	0	1	0	0	0	0	0	0	0	1	0	0	1	1	0	0	0	1	0	0	0	mild	extreme	0	0	13418	0	0	0	0	0	0	0	0	0	1	0	0	0	0	0
16062010	10	4	1.yes	0.no	0.no	0.no	0.no	1.yes	0	1	0	0	0	0	0	0	0	1	0	0	1	1	0	0	0	1	0	0	0	mild	severe	0	0	13418	0	0	0	0	0	0	0	0	0	0	1	0	0	0	0
16062010	11	4	1.yes	0.no	0.no	0.no	0.no	1.yes	0	1	0	0	0	0	0	0	0	1	0	0	1	1	0	0	0	1	0	0	0	mild	none	0	0	13418	0	0	0	0	0	0	0	0	0	0	0	1	0	0	0
16062010	12	4	1.yes	0.no	0.no	0.no	0.no	1.yes	0	1	0	0	0	0	0	0	0	1	0	0	1	1	0	0	0	1	0	0	0	mild	none	0	0	13418	0	0	0	0	0	0	0	0	0	0	0	0	1	0	0
16062010	13	4	1.yes	0.no	0.no	0.no	0.no	1.yes	0	1	0	0	0	0	0	0	0	1	0	0	1	1	0	0	0	1	0	0	0	mild	mild	0	0	13418	0	0	0	0	0	0	0	0	0	0	0	0	0	1	0
16062010	14	4	1.yes	0.no	0.no	0.no	0.no	1.yes	0	1	0	0	0	0	0	0	0	1	0	0	1	1	0	0	0	1	0	0	0	mild	none	0	0	13418	0	0	0	0	0	0	0	0	0	0	0	0	0	0	1
16062010	15	4	1.yes	0.no	0.no	0.no	0.no	1.yes	0	1	0	0	0	0	0	0	0	1	0	0	1	1	0	0	0	1	0	0	0	mild	none	0	0	13418	0	0	0	0	0	0	0	0	0	0	0	0	0	0	0
16062040	1	0	1.yes	0.no	0.no	0.no	0.no	0.no	0	0	0	0	1	0	0	1	0	0	0	1	0	1	0	0	0	1	0	0	0	mild	mild	0	0	14642	0	0	1	0	0	0	0	0	0	0	0	0	0	0	0
16062040	2	0	1.yes	0.no	0.no	0.no	0.no	0.no	0	0	0	0	1	0	0	1	0	0	0	1	0	1	0	0	0	1	0	0	0	mild	none	0	0	14642	0	0	0	1	0	0	0	0	0	0	0	0	0	0	0
16062040	3	0	1.yes	0.no	0.no	0.no	0.no	0.no	0	0	0	0	1	0	0	1	0	0	0	1	0	1	0	0	0	1	0	0	0	mild	moderate	0	0	14642	0	0	0	0	1	0	0	0	0	0	0	0	0	0	0
16062040	4	0	1.yes	0.no	0.no	0.no	0.no	0.no	0	0	0	0	1	0	0	1	0	0	0	1	0	1	0	0	0	1	0	0	0	mild	moderate	0	0	14642	0	0	0	0	0	1	0	0	0	0	0	0	0	0	0
16062040	5	0	1.yes	0.no	0.no	0.no	0.no	0.no	0	0	0	0	1	0	0	1	0	0	0	1	0	1	0	0	0	1	0	0	0	mild	severe	0	0	14642	0	0	0	0	0	0	0	0	0	0	0	0	0	0	0
16062040	6	0	1.yes	0.no	0.no	0.no	0.no	0.no	0	0	0	0	1	0	0	1	0	0	0	1	0	1	0	0	0	1	0	0	0	mild	mild	0	0	14642	0	0	0	0	0	0	1	0	0	0	0	0	0	0	0
16062040	7	0	1.yes	0.no	0.no	0.no	0.no	0.no	0	0	0	0	1	0	0	1	0	0	0	1	0	1	0	0	0	1	0	0	0	mild	mild	0	0	14642	0	0	0	0	0	0	0	1	0	0	0	0	0	0	0
16062040	8	0	1.yes	0.no	0.no	0.no	0.no	0.no	0	0	0	0	1	0	0	1	0	0	0	1	0	1	0	0	0	1	0	0	0	mild	moderate	0	0	14642	0	0	0	0	0	0	0	0	1	0	0	0	0	0	0
16062040	9	0	1.yes	0.no	0.no	0.no	0.no	0.no	0	0	0	0	1	0	0	1	0	0	0	1	0	1	0	0	0	1	0	0	0	mild	severe	0	0	14642	0	0	0	0	0	0	0	0	0	1	0	0	0	0	0
16062040	10	0	1.yes	0.no	0.no	0.no	0.no	0.no	0	0	0	0	1	0	0	1	0	0	0	1	0	1	0	0	0	1	0	0	0	mild	severe	0	0	14642	0	0	0	0	0	0	0	0	0	0	1	0	0	0	0
16062040	11	0	1.yes	0.no	0.no	0.no	0.no	0.no	0	0	0	0	1	0	0	1	0	0	0	1	0	1	0	0	0	1	0	0	0	mild	none	0	0	14642	0	0	0	0	0	0	0	0	0	0	0	1	0	0	0
16062040	12	0	1.yes	0.no	0.no	0.no	0.no	0.no	0	0	0	0	1	0	0	1	0	0	0	1	0	1	0	0	0	1	0	0	0	mild	moderate	0	0	14642	0	0	0	0	0	0	0	0	0	0	0	0	1	0	0
16062040	13	0	1.yes	0.no	0.no	0.no	0.no	0.no	0	0	0	0	1	0	0	1	0	0	0	1	0	1	0	0	0	1	0	0	0	mild	severe	0	0	14642	0	0	0	0	0	0	0	0	0	0	0	0	0	1	0
16062040	14	0	1.yes	0.no	0.no	0.no	0.no	0.no	0	0	0	0	1	0	0	1	0	0	0	1	0	1	0	0	0	1	0	0	0	mild	severe	0	0	14642	0	0	0	0	0	0	0	0	0	0	0	0	0	0	1
16062040	15	0	1.yes	0.no	0.no	0.no	0.no	0.no	0	0	0	0	1	0	0	1	0	0	0	1	0	1	0	0	0	1	0	0	0	mild	severe	0	0	14642	0	0	0	0	0	0	0	0	0	0	0	0	0	0	0
16064010	1	1	0.no	1.yes	0.no	0.no	0.no	1.yes	1	0	0	0	1	0	0	0	1	0	0	0	1	1	0	0	0	1	0	0	0	moderate	mild	0	0	16010	0	0	1	0	0	0	0	0	0	0	0	0	0	0	0
16064010	2	1	0.no	1.yes	0.no	0.no	0.no	1.yes	1	0	0	0	1	0	0	0	1	0	0	0	1	1	0	0	0	1	0	0	0	moderate	none	0	0	16010	0	0	0	1	0	0	0	0	0	0	0	0	0	0	0
16064010	3	1	0.no	1.yes	0.no	0.no	0.no	1.yes	1	0	0	0	1	0	0	0	1	0	0	0	1	1	0	0	0	1	0	0	0	moderate	mild	0	0	16010	0	0	0	0	1	0	0	0	0	0	0	0	0	0	0
16064010	4	1	0.no	1.yes	0.no	0.no	0.no	1.yes	1	0	0	0	1	0	0	0	1	0	0	0	1	1	0	0	0	1	0	0	0	moderate	moderate	0	0	16010	0	0	0	0	0	1	0	0	0	0	0	0	0	0	0
16064010	5	1	0.no	1.yes	0.no	0.no	0.no	1.yes	1	0	0	0	1	0	0	0	1	0	0	0	1	1	0	0	0	1	0	0	0	moderate	severe	0	0	16010	0	0	0	0	0	0	0	0	0	0	0	0	0	0	0
16064010	6	1	0.no	1.yes	0.no	0.no	0.no	1.yes	1	0	0	0	1	0	0	0	1	0	0	0	1	1	0	0	0	1	0	0	0	moderate	mild	0	0	16010	0	0	0	0	0	0	1	0	0	0	0	0	0	0	0
16064010	7	1	0.no	1.yes	0.no	0.no	0.no	1.yes	1	0	0	0	1	0	0	0	1	0	0	0	1	1	0	0	0	1	0	0	0	moderate	mild	0	0	16010	0	0	0	0	0	0	0	1	0	0	0	0	0	0	0
16064010	8	1	0.no	1.yes	0.no	0.no	0.no	1.yes	1	0	0	0	1	0	0	0	1	0	0	0	1	1	0	0	0	1	0	0	0	moderate	moderate	0	0	16010	0	0	0	0	0	0	0	0	1	0	0	0	0	0	0
16064010	9	1	0.no	1.yes	0.no	0.no	0.no	1.yes	1	0	0	0	1	0	0	0	1	0	0	0	1	1	0	0	0	1	0	0	0	moderate	moderate	0	0	16010	0	0	0	0	0	0	0	0	0	1	0	0	0	0	0
16064010	10	1	0.no	1.yes	0.no	0.no	0.no	1.yes	1	0	0	0	1	0	0	0	1	0	0	0	1	1	0	0	0	1	0	0	0	moderate	severe	0	0	16010	0	0	0	0	0	0	0	0	0	0	1	0	0	0	0
16064010	11	1	0.no	1.yes	0.no	0.no	0.no	1.yes	1	0	0	0	1	0	0	0	1	0	0	0	1	1	0	0	0	1	0	0	0	moderate	none	0	0	16010	0	0	0	0	0	0	0	0	0	0	0	1	0	0	0
16064010	12	1	0.no	1.yes	0.no	0.no	0.no	1.yes	1	0	0	0	1	0	0	0	1	0	0	0	1	1	0	0	0	1	0	0	0	moderate	mild	0	0	16010	0	0	0	0	0	0	0	0	0	0	0	0	1	0	0
16064010	13	1	0.no	1.yes	0.no	0.no	0.no	1.yes	1	0	0	0	1	0	0	0	1	0	0	0	1	1	0	0	0	1	0	0	0	moderate	severe	0	0	16010	0	0	0	0	0	0	0	0	0	0	0	0	0	1	0
16064010	14	1	0.no	1.yes	0.no	0.no	0.no	1.yes	1	0	0	0	1	0	0	0	1	0	0	0	1	1	0	0	0	1	0	0	0	moderate	moderate	0	0	16010	0	0	0	0	0	0	0	0	0	0	0	0	0	0	1
16064010	15	1	0.no	1.yes	0.no	0.no	0.no	1.yes	1	0	0	0	1	0	0	0	1	0	0	0	1	1	0	0	0	1	0	0	0	moderate	severe	0	0	16010	0	0	0	0	0	0	0	0	0	0	0	0	0	0	0
16064040	1	2	0.no	0.no	0.no	0.no	0.no	1.yes	1	0	0	1	0	0	0	0	1	0	0	1	0	1	0	0	0	1	0	0	0	none	none	0	0	15371	0	0	1	0	0	0	0	0	0	0	0	0	0	0	0
16064040	2	2	0.no	0.no	0.no	0.no	0.no	1.yes	1	0	0	1	0	0	0	0	1	0	0	1	0	1	0	0	0	1	0	0	0	none	none	0	0	15371	0	0	0	1	0	0	0	0	0	0	0	0	0	0	0
16064040	3	2	0.no	0.no	0.no	0.no	0.no	1.yes	1	0	0	1	0	0	0	0	1	0	0	1	0	1	0	0	0	1	0	0	0	none	mild	0	0	15371	0	0	0	0	1	0	0	0	0	0	0	0	0	0	0
16064040	4	2	0.no	0.no	0.no	0.no	0.no	1.yes	1	0	0	1	0	0	0	0	1	0	0	1	0	1	0	0	0	1	0	0	0	none	mild	0	0	15371	0	0	0	0	0	1	0	0	0	0	0	0	0	0	0
16064040	5	2	0.no	0.no	0.no	0.no	0.no	1.yes	1	0	0	1	0	0	0	0	1	0	0	1	0	1	0	0	0	1	0	0	0	none	moderate	0	0	15371	0	0	0	0	0	0	0	0	0	0	0	0	0	0	0
16064040	6	2	0.no	0.no	0.no	0.no	0.no	1.yes	1	0	0	1	0	0	0	0	1	0	0	1	0	1	0	0	0	1	0	0	0	none	mild	0	0	15371	0	0	0	0	0	0	1	0	0	0	0	0	0	0	0
16064040	7	2	0.no	0.no	0.no	0.no	0.no	1.yes	1	0	0	1	0	0	0	0	1	0	0	1	0	1	0	0	0	1	0	0	0	none	none	0	0	15371	0	0	0	0	0	0	0	1	0	0	0	0	0	0	0
16064040	8	2	0.no	0.no	0.no	0.no	0.no	1.yes	1	0	0	1	0	0	0	0	1	0	0	1	0	1	0	0	0	1	0	0	0	none	moderate	0	0	15371	0	0	0	0	0	0	0	0	1	0	0	0	0	0	0
16064040	9	2	0.no	0.no	0.no	0.no	0.no	1.yes	1	0	0	1	0	0	0	0	1	0	0	1	0	1	0	0	0	1	0	0	0	none	moderate	0	0	15371	0	0	0	0	0	0	0	0	0	1	0	0	0	0	0
16064040	10	2	0.no	0.no	0.no	0.no	0.no	1.yes	1	0	0	1	0	0	0	0	1	0	0	1	0	1	0	0	0	1	0	0	0	none	moderate	0	0	15371	0	0	0	0	0	0	0	0	0	0	1	0	0	0	0
16064040	11	2	0.no	0.no	0.no	0.no	0.no	1.yes	1	0	0	1	0	0	0	0	1	0	0	1	0	1	0	0	0	1	0	0	0	none	none	0	0	15371	0	0	0	0	0	0	0	0	0	0	0	1	0	0	0
16064040	12	2	0.no	0.no	0.no	0.no	0.no	1.yes	1	0	0	1	0	0	0	0	1	0	0	1	0	1	0	0	0	1	0	0	0	none	mild	0	0	15371	0	0	0	0	0	0	0	0	0	0	0	0	1	0	0
16064040	13	2	0.no	0.no	0.no	0.no	0.no	1.yes	1	0	0	1	0	0	0	0	1	0	0	1	0	1	0	0	0	1	0	0	0	none	moderate	0	0	15371	0	0	0	0	0	0	0	0	0	0	0	0	0	1	0
16064040	14	2	0.no	0.no	0.no	0.no	0.no	1.yes	1	0	0	1	0	0	0	0	1	0	0	1	0	1	0	0	0	1	0	0	0	none	moderate	0	0	15371	0	0	0	0	0	0	0	0	0	0	0	0	0	0	1
16064040	15	2	0.no	0.no	0.no	0.no	0.no	1.yes	1	0	0	1	0	0	0	0	1	0	0	1	0	1	0	0	0	1	0	0	0	none	moderate	0	0	15371	0	0	0	0	0	0	0	0	0	0	0	0	0	0	0
16086010	1	1	0.no	0.no	0.no	0.no	0.no	1.yes	0	0	1	0	0	0	0	0	0	0	1	0	1	1	0	0	0	1	0	0	0	none	moderate	0	0	14235	0	0	1	0	0	0	0	0	0	0	0	0	0	0	0
16086010	2	1	0.no	0.no	0.no	0.no	0.no	1.yes	0	0	1	0	0	0	0	0	0	0	1	0	1	1	0	0	0	1	0	0	0	none	none	0	0	14235	0	0	0	1	0	0	0	0	0	0	0	0	0	0	0
16086010	3	1	0.no	0.no	0.no	0.no	0.no	1.yes	0	0	1	0	0	0	0	0	0	0	1	0	1	1	0	0	0	1	0	0	0	none	severe	0	0	14235	0	0	0	0	1	0	0	0	0	0	0	0	0	0	0
16086010	4	1	0.no	0.no	0.no	0.no	0.no	1.yes	0	0	1	0	0	0	0	0	0	0	1	0	1	1	0	0	0	1	0	0	0	none	severe	0	0	14235	0	0	0	0	0	1	0	0	0	0	0	0	0	0	0
16086010	5	1	0.no	0.no	0.no	0.no	0.no	1.yes	0	0	1	0	0	0	0	0	0	0	1	0	1	1	0	0	0	1	0	0	0	none	extreme	0	0	14235	0	0	0	0	0	0	0	0	0	0	0	0	0	0	0
16086010	6	1	0.no	0.no	0.no	0.no	0.no	1.yes	0	0	1	0	0	0	0	0	0	0	1	0	1	1	0	0	0	1	0	0	0	none	none	0	0	14235	0	0	0	0	0	0	1	0	0	0	0	0	0	0	0
16086010	7	1	0.no	0.no	0.no	0.no	0.no	1.yes	0	0	1	0	0	0	0	0	0	0	1	0	1	1	0	0	0	1	0	0	0	none	mild	0	0	14235	0	0	0	0	0	0	0	1	0	0	0	0	0	0	0
16086010	8	1	0.no	0.no	0.no	0.no	0.no	1.yes	0	0	1	0	0	0	0	0	0	0	1	0	1	1	0	0	0	1	0	0	0	none	severe	0	0	14235	0	0	0	0	0	0	0	0	1	0	0	0	0	0	0
16086010	9	1	0.no	0.no	0.no	0.no	0.no	1.yes	0	0	1	0	0	0	0	0	0	0	1	0	1	1	0	0	0	1	0	0	0	none	severe	0	0	14235	0	0	0	0	0	0	0	0	0	1	0	0	0	0	0
16086010	10	1	0.no	0.no	0.no	0.no	0.no	1.yes	0	0	1	0	0	0	0	0	0	0	1	0	1	1	0	0	0	1	0	0	0	none	extreme	0	0	14235	0	0	0	0	0	0	0	0	0	0	1	0	0	0	0
16086010	11	1	0.no	0.no	0.no	0.no	0.no	1.yes	0	0	1	0	0	0	0	0	0	0	1	0	1	1	0	0	0	1	0	0	0	none	none	0	0	14235	0	0	0	0	0	0	0	0	0	0	0	1	0	0	0
16086010	12	1	0.no	0.no	0.no	0.no	0.no	1.yes	0	0	1	0	0	0	0	0	0	0	1	0	1	1	0	0	0	1	0	0	0	none	severe	0	0	14235	0	0	0	0	0	0	0	0	0	0	0	0	1	0	0
16086010	13	1	0.no	0.no	0.no	0.no	0.no	1.yes	0	0	1	0	0	0	0	0	0	0	1	0	1	1	0	0	0	1	0	0	0	none	extreme	0	0	14235	0	0	0	0	0	0	0	0	0	0	0	0	0	1	0
16086010	14	1	0.no	0.no	0.no	0.no	0.no	1.yes	0	0	1	0	0	0	0	0	0	0	1	0	1	1	0	0	0	1	0	0	0	none	severe	0	0	14235	0	0	0	0	0	0	0	0	0	0	0	0	0	0	1
16086010	15	1	0.no	0.no	0.no	0.no	0.no	1.yes	0	0	1	0	0	0	0	0	0	0	1	0	1	1	0	0	0	1	0	0	0	none	extreme	0	0	14235	0	0	0	0	0	0	0	0	0	0	0	0	0	0	0
16107010	1	0	1.yes	0.no	0.no	0.no	0.no	0.no	0	1	0	0	0	0	0	0	0	1	0	0	1	0	1	0	0	0	0	1	0	none	none	0	0	54599	0	1	1	0	0	0	0	0	0	0	0	0	0	0	0
16107010	2	0	1.yes	0.no	0.no	0.no	0.no	0.no	0	1	0	0	0	0	0	0	0	1	0	0	1	0	1	0	0	0	0	1	0	none	none	0	0	54599	0	1	0	1	0	0	0	0	0	0	0	0	0	0	0
16107010	3	0	1.yes	0.no	0.no	0.no	0.no	0.no	0	1	0	0	0	0	0	0	0	1	0	0	1	0	1	0	0	0	0	1	0	none	mild	0	0	54599	0	1	0	0	1	0	0	0	0	0	0	0	0	0	0
16107010	4	0	1.yes	0.no	0.no	0.no	0.no	0.no	0	1	0	0	0	0	0	0	0	1	0	0	1	0	1	0	0	0	0	1	0	none	none	0	0	54599	0	1	0	0	0	1	0	0	0	0	0	0	0	0	0
16107010	5	0	1.yes	0.no	0.no	0.no	0.no	0.no	0	1	0	0	0	0	0	0	0	1	0	0	1	0	1	0	0	0	0	1	0	none	extreme	0	0	54599	0	1	0	0	0	0	0	0	0	0	0	0	0	0	0
16107010	6	0	1.yes	0.no	0.no	0.no	0.no	0.no	0	1	0	0	0	0	0	0	0	1	0	0	1	0	1	0	0	0	0	1	0	none	moderate	0	0	54599	0	1	0	0	0	0	1	0	0	0	0	0	0	0	0
16107010	7	0	1.yes	0.no	0.no	0.no	0.no	0.no	0	1	0	0	0	0	0	0	0	1	0	0	1	0	1	0	0	0	0	1	0	none	mild	0	0	54599	0	1	0	0	0	0	0	1	0	0	0	0	0	0	0
16107010	8	0	1.yes	0.no	0.no	0.no	0.no	0.no	0	1	0	0	0	0	0	0	0	1	0	0	1	0	1	0	0	0	0	1	0	none	extreme	0	0	54599	0	1	0	0	0	0	0	0	1	0	0	0	0	0	0
16107010	9	0	1.yes	0.no	0.no	0.no	0.no	0.no	0	1	0	0	0	0	0	0	0	1	0	0	1	0	1	0	0	0	0	1	0	none	extreme	0	0	54599	0	1	0	0	0	0	0	0	0	1	0	0	0	0	0
16107010	10	0	1.yes	0.no	0.no	0.no	0.no	0.no	0	1	0	0	0	0	0	0	0	1	0	0	1	0	1	0	0	0	0	1	0	none	extreme	0	0	54599	0	1	0	0	0	0	0	0	0	0	1	0	0	0	0
16107010	11	0	1.yes	0.no	0.no	0.no	0.no	0.no	0	1	0	0	0	0	0	0	0	1	0	0	1	0	1	0	0	0	0	1	0	none	mild	0	0	54599	0	1	0	0	0	0	0	0	0	0	0	1	0	0	0
16107010	12	0	1.yes	0.no	0.no	0.no	0.no	0.no	0	1	0	0	0	0	0	0	0	1	0	0	1	0	1	0	0	0	0	1	0	none	extreme	0	0	54599	0	1	0	0	0	0	0	0	0	0	0	0	1	0	0
16107010	13	0	1.yes	0.no	0.no	0.no	0.no	0.no	0	1	0	0	0	0	0	0	0	1	0	0	1	0	1	0	0	0	0	1	0	none	extreme	0	0	54599	0	1	0	0	0	0	0	0	0	0	0	0	0	1	0
16107010	14	0	1.yes	0.no	0.no	0.no	0.no	0.no	0	1	0	0	0	0	0	0	0	1	0	0	1	0	1	0	0	0	0	1	0	none	extreme	0	0	54599	0	1	0	0	0	0	0	0	0	0	0	0	0	0	1
16107010	15	0	1.yes	0.no	0.no	0.no	0.no	0.no	0	1	0	0	0	0	0	0	0	1	0	0	1	0	1	0	0	0	0	1	0	none	extreme	0	0	54599	0	1	0	0	0	0	0	0	0	0	0	0	0	0	0
16376020	1	0	1.yes	0.no	0.no	0.no	1.yes	0.no	0	0	1	0	0	0	0	0	0	0	1	1	0	1	0	0	0	0	0	0	0	none	none	0	0	15962	0	0	1	0	0	0	0	0	0	0	0	0	0	0	0
16376020	2	0	1.yes	0.no	0.no	0.no	1.yes	0.no	0	0	1	0	0	0	0	0	0	0	1	1	0	1	0	0	0	0	0	0	0	none	none	0	0	15962	0	0	0	1	0	0	0	0	0	0	0	0	0	0	0
16376020	3	0	1.yes	0.no	0.no	0.no	1.yes	0.no	0	0	1	0	0	0	0	0	0	0	1	1	0	1	0	0	0	0	0	0	0	none	mild	0	0	15962	0	0	0	0	1	0	0	0	0	0	0	0	0	0	0
16376020	4	0	1.yes	0.no	0.no	0.no	1.yes	0.no	0	0	1	0	0	0	0	0	0	0	1	1	0	1	0	0	0	0	0	0	0	none	moderate	0	0	15962	0	0	0	0	0	1	0	0	0	0	0	0	0	0	0
16376020	5	0	1.yes	0.no	0.no	0.no	1.yes	0.no	0	0	1	0	0	0	0	0	0	0	1	1	0	1	0	0	0	0	0	0	0	none	severe	0	0	15962	0	0	0	0	0	0	0	0	0	0	0	0	0	0	0
16376020	6	0	1.yes	0.no	0.no	0.no	1.yes	0.no	0	0	1	0	0	0	0	0	0	0	1	1	0	1	0	0	0	0	0	0	0	none	mild	0	0	15962	0	0	0	0	0	0	1	0	0	0	0	0	0	0	0
16376020	7	0	1.yes	0.no	0.no	0.no	1.yes	0.no	0	0	1	0	0	0	0	0	0	0	1	1	0	1	0	0	0	0	0	0	0	none	moderate	0	0	15962	0	0	0	0	0	0	0	1	0	0	0	0	0	0	0
16376020	8	0	1.yes	0.no	0.no	0.no	1.yes	0.no	0	0	1	0	0	0	0	0	0	0	1	1	0	1	0	0	0	0	0	0	0	none	severe	0	0	15962	0	0	0	0	0	0	0	0	1	0	0	0	0	0	0
16376020	9	0	1.yes	0.no	0.no	0.no	1.yes	0.no	0	0	1	0	0	0	0	0	0	0	1	1	0	1	0	0	0	0	0	0	0	none	extreme	0	0	15962	0	0	0	0	0	0	0	0	0	1	0	0	0	0	0
16376020	10	0	1.yes	0.no	0.no	0.no	1.yes	0.no	0	0	1	0	0	0	0	0	0	0	1	1	0	1	0	0	0	0	0	0	0	none	severe	0	0	15962	0	0	0	0	0	0	0	0	0	0	1	0	0	0	0
16376020	11	0	1.yes	0.no	0.no	0.no	1.yes	0.no	0	0	1	0	0	0	0	0	0	0	1	1	0	1	0	0	0	0	0	0	0	none	none	0	0	15962	0	0	0	0	0	0	0	0	0	0	0	1	0	0	0
16376020	12	0	1.yes	0.no	0.no	0.no	1.yes	0.no	0	0	1	0	0	0	0	0	0	0	1	1	0	1	0	0	0	0	0	0	0	none	mild	0	0	15962	0	0	0	0	0	0	0	0	0	0	0	0	1	0	0
16376020	13	0	1.yes	0.no	0.no	0.no	1.yes	0.no	0	0	1	0	0	0	0	0	0	0	1	1	0	1	0	0	0	0	0	0	0	none	severe	0	0	15962	0	0	0	0	0	0	0	0	0	0	0	0	0	1	0
16376020	14	0	1.yes	0.no	0.no	0.no	1.yes	0.no	0	0	1	0	0	0	0	0	0	0	1	1	0	1	0	0	0	0	0	0	0	none	severe	0	0	15962	0	0	0	0	0	0	0	0	0	0	0	0	0	0	1
16376020	15	0	1.yes	0.no	0.no	0.no	1.yes	0.no	0	0	1	0	0	0	0	0	0	0	1	1	0	1	0	0	0	0	0	0	0	none	extreme	0	0	15962	0	0	0	0	0	0	0	0	0	0	0	0	0	0	0
16400010	1	0	1.yes	0.no	0.no	0.no	0.no	0.no	0	1	0	0	0	0	0	0	0	1	0	1	0	1	0	0	0	0	1	0	0	mild	mild	0	0	15997	0	0	1	0	0	0	0	0	0	0	0	0	0	0	0
16400010	2	0	1.yes	0.no	0.no	0.no	0.no	0.no	0	1	0	0	0	0	0	0	0	1	0	1	0	1	0	0	0	0	1	0	0	mild	none	0	0	15997	0	0	0	1	0	0	0	0	0	0	0	0	0	0	0
16400010	3	0	1.yes	0.no	0.no	0.no	0.no	0.no	0	1	0	0	0	0	0	0	0	1	0	1	0	1	0	0	0	0	1	0	0	mild	moderate	0	0	15997	0	0	0	0	1	0	0	0	0	0	0	0	0	0	0
16400010	4	0	1.yes	0.no	0.no	0.no	0.no	0.no	0	1	0	0	0	0	0	0	0	1	0	1	0	1	0	0	0	0	1	0	0	mild	moderate	0	0	15997	0	0	0	0	0	1	0	0	0	0	0	0	0	0	0
16400010	5	0	1.yes	0.no	0.no	0.no	0.no	0.no	0	1	0	0	0	0	0	0	0	1	0	1	0	1	0	0	0	0	1	0	0	mild	severe	0	0	15997	0	0	0	0	0	0	0	0	0	0	0	0	0	0	0
16400010	6	0	1.yes	0.no	0.no	0.no	0.no	0.no	0	1	0	0	0	0	0	0	0	1	0	1	0	1	0	0	0	0	1	0	0	mild	moderate	0	0	15997	0	0	0	0	0	0	1	0	0	0	0	0	0	0	0
16400010	7	0	1.yes	0.no	0.no	0.no	0.no	0.no	0	1	0	0	0	0	0	0	0	1	0	1	0	1	0	0	0	0	1	0	0	mild	mild	0	0	15997	0	0	0	0	0	0	0	1	0	0	0	0	0	0	0
16400010	8	0	1.yes	0.no	0.no	0.no	0.no	0.no	0	1	0	0	0	0	0	0	0	1	0	1	0	1	0	0	0	0	1	0	0	mild	severe	0	0	15997	0	0	0	0	0	0	0	0	1	0	0	0	0	0	0
16400010	9	0	1.yes	0.no	0.no	0.no	0.no	0.no	0	1	0	0	0	0	0	0	0	1	0	1	0	1	0	0	0	0	1	0	0	mild	severe	0	0	15997	0	0	0	0	0	0	0	0	0	1	0	0	0	0	0
16400010	10	0	1.yes	0.no	0.no	0.no	0.no	0.no	0	1	0	0	0	0	0	0	0	1	0	1	0	1	0	0	0	0	1	0	0	mild	moderate	0	0	15997	0	0	0	0	0	0	0	0	0	0	1	0	0	0	0
16400010	11	0	1.yes	0.no	0.no	0.no	0.no	0.no	0	1	0	0	0	0	0	0	0	1	0	1	0	1	0	0	0	0	1	0	0	mild	none	0	0	15997	0	0	0	0	0	0	0	0	0	0	0	1	0	0	0
16400010	12	0	1.yes	0.no	0.no	0.no	0.no	0.no	0	1	0	0	0	0	0	0	0	1	0	1	0	1	0	0	0	0	1	0	0	mild	severe	0	0	15997	0	0	0	0	0	0	0	0	0	0	0	0	1	0	0
16400010	13	0	1.yes	0.no	0.no	0.no	0.no	0.no	0	1	0	0	0	0	0	0	0	1	0	1	0	1	0	0	0	0	1	0	0	mild	extreme	0	0	15997	0	0	0	0	0	0	0	0	0	0	0	0	0	1	0
16400010	14	0	1.yes	0.no	0.no	0.no	0.no	0.no	0	1	0	0	0	0	0	0	0	1	0	1	0	1	0	0	0	0	1	0	0	mild	severe	0	0	15997	0	0	0	0	0	0	0	0	0	0	0	0	0	0	1
16400010	15	0	1.yes	0.no	0.no	0.no	0.no	0.no	0	1	0	0	0	0	0	0	0	1	0	1	0	1	0	0	0	0	1	0	0	mild	severe	0	0	15997	0	0	0	0	0	0	0	0	0	0	0	0	0	0	0
16404020	1	0	1.yes	0.no	0.no	0.no	0.no	1.yes	0	0	1	0	0	0	0	0	1	0	0	1	0	1	0	0	0	1	1	0	0	mild	mild	0	0	6428	0	0	1	0	0	0	0	0	0	0	0	0	0	0	0
16404020	2	0	1.yes	0.no	0.no	0.no	0.no	1.yes	0	0	1	0	0	0	0	0	1	0	0	1	0	1	0	0	0	1	1	0	0	mild	none	0	0	6428	0	0	0	1	0	0	0	0	0	0	0	0	0	0	0
16404020	3	0	1.yes	0.no	0.no	0.no	0.no	1.yes	0	0	1	0	0	0	0	0	1	0	0	1	0	1	0	0	0	1	1	0	0	mild	mild	0	0	6428	0	0	0	0	1	0	0	0	0	0	0	0	0	0	0
16404020	4	0	1.yes	0.no	0.no	0.no	0.no	1.yes	0	0	1	0	0	0	0	0	1	0	0	1	0	1	0	0	0	1	1	0	0	mild	mild	0	0	6428	0	0	0	0	0	1	0	0	0	0	0	0	0	0	0
16404020	5	0	1.yes	0.no	0.no	0.no	0.no	1.yes	0	0	1	0	0	0	0	0	1	0	0	1	0	1	0	0	0	1	1	0	0	mild	moderate	0	0	6428	0	0	0	0	0	0	0	0	0	0	0	0	0	0	0
16404020	6	0	1.yes	0.no	0.no	0.no	0.no	1.yes	0	0	1	0	0	0	0	0	1	0	0	1	0	1	0	0	0	1	1	0	0	mild	mild	0	0	6428	0	0	0	0	0	0	1	0	0	0	0	0	0	0	0
16404020	7	0	1.yes	0.no	0.no	0.no	0.no	1.yes	0	0	1	0	0	0	0	0	1	0	0	1	0	1	0	0	0	1	1	0	0	mild	moderate	0	0	6428	0	0	0	0	0	0	0	1	0	0	0	0	0	0	0
16404020	8	0	1.yes	0.no	0.no	0.no	0.no	1.yes	0	0	1	0	0	0	0	0	1	0	0	1	0	1	0	0	0	1	1	0	0	mild	severe	0	0	6428	0	0	0	0	0	0	0	0	1	0	0	0	0	0	0
16404020	9	0	1.yes	0.no	0.no	0.no	0.no	1.yes	0	0	1	0	0	0	0	0	1	0	0	1	0	1	0	0	0	1	1	0	0	mild	severe	0	0	6428	0	0	0	0	0	0	0	0	0	1	0	0	0	0	0
16404020	10	0	1.yes	0.no	0.no	0.no	0.no	1.yes	0	0	1	0	0	0	0	0	1	0	0	1	0	1	0	0	0	1	1	0	0	mild	severe	0	0	6428	0	0	0	0	0	0	0	0	0	0	1	0	0	0	0
16404020	11	0	1.yes	0.no	0.no	0.no	0.no	1.yes	0	0	1	0	0	0	0	0	1	0	0	1	0	1	0	0	0	1	1	0	0	mild	none	0	0	6428	0	0	0	0	0	0	0	0	0	0	0	1	0	0	0
16404020	12	0	1.yes	0.no	0.no	0.no	0.no	1.yes	0	0	1	0	0	0	0	0	1	0	0	1	0	1	0	0	0	1	1	0	0	mild	extreme	0	0	6428	0	0	0	0	0	0	0	0	0	0	0	0	1	0	0
16404020	13	0	1.yes	0.no	0.no	0.no	0.no	1.yes	0	0	1	0	0	0	0	0	1	0	0	1	0	1	0	0	0	1	1	0	0	mild	extreme	0	0	6428	0	0	0	0	0	0	0	0	0	0	0	0	0	1	0
16404020	14	0	1.yes	0.no	0.no	0.no	0.no	1.yes	0	0	1	0	0	0	0	0	1	0	0	1	0	1	0	0	0	1	1	0	0	mild	severe	0	0	6428	0	0	0	0	0	0	0	0	0	0	0	0	0	0	1
16404020	15	0	1.yes	0.no	0.no	0.no	0.no	1.yes	0	0	1	0	0	0	0	0	1	0	0	1	0	1	0	0	0	1	1	0	0	mild	severe	0	0	6428	0	0	0	0	0	0	0	0	0	0	0	0	0	0	0
16415010	1	0	1.yes	0.no	0.no	0.no	0.no	1.yes	0	0	1	0	0	0	0	0	0	1	0	1	0	1	0	0	0	1	0	0	0	mild	none	0	0	6780	0	0	1	0	0	0	0	0	0	0	0	0	0	0	0
16415010	2	0	1.yes	0.no	0.no	0.no	0.no	1.yes	0	0	1	0	0	0	0	0	0	1	0	1	0	1	0	0	0	1	0	0	0	mild	none	0	0	6780	0	0	0	1	0	0	0	0	0	0	0	0	0	0	0
16415010	3	0	1.yes	0.no	0.no	0.no	0.no	1.yes	0	0	1	0	0	0	0	0	0	1	0	1	0	1	0	0	0	1	0	0	0	mild	mild	0	0	6780	0	0	0	0	1	0	0	0	0	0	0	0	0	0	0
16415010	4	0	1.yes	0.no	0.no	0.no	0.no	1.yes	0	0	1	0	0	0	0	0	0	1	0	1	0	1	0	0	0	1	0	0	0	mild	mild	0	0	6780	0	0	0	0	0	1	0	0	0	0	0	0	0	0	0
16415010	5	0	1.yes	0.no	0.no	0.no	0.no	1.yes	0	0	1	0	0	0	0	0	0	1	0	1	0	1	0	0	0	1	0	0	0	mild	moderate	0	0	6780	0	0	0	0	0	0	0	0	0	0	0	0	0	0	0
16415010	6	0	1.yes	0.no	0.no	0.no	0.no	1.yes	0	0	1	0	0	0	0	0	0	1	0	1	0	1	0	0	0	1	0	0	0	mild	none	0	0	6780	0	0	0	0	0	0	1	0	0	0	0	0	0	0	0
16415010	7	0	1.yes	0.no	0.no	0.no	0.no	1.yes	0	0	1	0	0	0	0	0	0	1	0	1	0	1	0	0	0	1	0	0	0	mild	none	0	0	6780	0	0	0	0	0	0	0	1	0	0	0	0	0	0	0
16415010	8	0	1.yes	0.no	0.no	0.no	0.no	1.yes	0	0	1	0	0	0	0	0	0	1	0	1	0	1	0	0	0	1	0	0	0	mild	mild	0	0	6780	0	0	0	0	0	0	0	0	1	0	0	0	0	0	0
16415010	9	0	1.yes	0.no	0.no	0.no	0.no	1.yes	0	0	1	0	0	0	0	0	0	1	0	1	0	1	0	0	0	1	0	0	0	mild	moderate	0	0	6780	0	0	0	0	0	0	0	0	0	1	0	0	0	0	0
16415010	10	0	1.yes	0.no	0.no	0.no	0.no	1.yes	0	0	1	0	0	0	0	0	0	1	0	1	0	1	0	0	0	1	0	0	0	mild	mild	0	0	6780	0	0	0	0	0	0	0	0	0	0	1	0	0	0	0
16415010	11	0	1.yes	0.no	0.no	0.no	0.no	1.yes	0	0	1	0	0	0	0	0	0	1	0	1	0	1	0	0	0	1	0	0	0	mild	none	0	0	6780	0	0	0	0	0	0	0	0	0	0	0	1	0	0	0
16415010	12	0	1.yes	0.no	0.no	0.no	0.no	1.yes	0	0	1	0	0	0	0	0	0	1	0	1	0	1	0	0	0	1	0	0	0	mild	mild	0	0	6780	0	0	0	0	0	0	0	0	0	0	0	0	1	0	0
16415010	13	0	1.yes	0.no	0.no	0.no	0.no	1.yes	0	0	1	0	0	0	0	0	0	1	0	1	0	1	0	0	0	1	0	0	0	mild	moderate	0	0	6780	0	0	0	0	0	0	0	0	0	0	0	0	0	1	0
16415010	14	0	1.yes	0.no	0.no	0.no	0.no	1.yes	0	0	1	0	0	0	0	0	0	1	0	1	0	1	0	0	0	1	0	0	0	mild	moderate	0	0	6780	0	0	0	0	0	0	0	0	0	0	0	0	0	0	1
16415010	15	0	1.yes	0.no	0.no	0.no	0.no	1.yes	0	0	1	0	0	0	0	0	0	1	0	1	0	1	0	0	0	1	0	0	0	mild	moderate	0	0	6780	0	0	0	0	0	0	0	0	0	0	0	0	0	0	0
16430010	1	1	1.yes	0.no	0.no	0.no	0.no	1.yes	0	0	1	0	0	0	0	0	0	1	0	1	0	1	0	0	0	0	1	0	0		mild	0	0	15950	0	0	1	0	0	0	0	0	0	0	0	0	0	0	0
16430010	2	1	1.yes	0.no	0.no	0.no	0.no	1.yes	0	0	1	0	0	0	0	0	0	1	0	1	0	1	0	0	0	0	1	0	0		none	0	0	15950	0	0	0	1	0	0	0	0	0	0	0	0	0	0	0
16430010	3	1	1.yes	0.no	0.no	0.no	0.no	1.yes	0	0	1	0	0	0	0	0	0	1	0	1	0	1	0	0	0	0	1	0	0		mild	0	0	15950	0	0	0	0	1	0	0	0	0	0	0	0	0	0	0
16430010	4	1	1.yes	0.no	0.no	0.no	0.no	1.yes	0	0	1	0	0	0	0	0	0	1	0	1	0	1	0	0	0	0	1	0	0		severe	0	0	15950	0	0	0	0	0	1	0	0	0	0	0	0	0	0	0
16430010	5	1	1.yes	0.no	0.no	0.no	0.no	1.yes	0	0	1	0	0	0	0	0	0	1	0	1	0	1	0	0	0	0	1	0	0		severe	0	0	15950	0	0	0	0	0	0	0	0	0	0	0	0	0	0	0
16430010	6	1	1.yes	0.no	0.no	0.no	0.no	1.yes	0	0	1	0	0	0	0	0	0	1	0	1	0	1	0	0	0	0	1	0	0		mild	0	0	15950	0	0	0	0	0	0	1	0	0	0	0	0	0	0	0
16430010	7	1	1.yes	0.no	0.no	0.no	0.no	1.yes	0	0	1	0	0	0	0	0	0	1	0	1	0	1	0	0	0	0	1	0	0		none	0	0	15950	0	0	0	0	0	0	0	1	0	0	0	0	0	0	0
16430010	8	1	1.yes	0.no	0.no	0.no	0.no	1.yes	0	0	1	0	0	0	0	0	0	1	0	1	0	1	0	0	0	0	1	0	0		severe	0	0	15950	0	0	0	0	0	0	0	0	1	0	0	0	0	0	0
16430010	9	1	1.yes	0.no	0.no	0.no	0.no	1.yes	0	0	1	0	0	0	0	0	0	1	0	1	0	1	0	0	0	0	1	0	0		severe	0	0	15950	0	0	0	0	0	0	0	0	0	1	0	0	0	0	0
16430010	10	1	1.yes	0.no	0.no	0.no	0.no	1.yes	0	0	1	0	0	0	0	0	0	1	0	1	0	1	0	0	0	0	1	0	0		extreme	0	0	15950	0	0	0	0	0	0	0	0	0	0	1	0	0	0	0
16430010	11	1	1.yes	0.no	0.no	0.no	0.no	1.yes	0	0	1	0	0	0	0	0	0	1	0	1	0	1	0	0	0	0	1	0	0		mild	0	0	15950	0	0	0	0	0	0	0	0	0	0	0	1	0	0	0
16430010	12	1	1.yes	0.no	0.no	0.no	0.no	1.yes	0	0	1	0	0	0	0	0	0	1	0	1	0	1	0	0	0	0	1	0	0		moderate	0	0	15950	0	0	0	0	0	0	0	0	0	0	0	0	1	0	0
16430010	13	1	1.yes	0.no	0.no	0.no	0.no	1.yes	0	0	1	0	0	0	0	0	0	1	0	1	0	1	0	0	0	0	1	0	0		extreme	0	0	15950	0	0	0	0	0	0	0	0	0	0	0	0	0	1	0
16430010	14	1	1.yes	0.no	0.no	0.no	0.no	1.yes	0	0	1	0	0	0	0	0	0	1	0	1	0	1	0	0	0	0	1	0	0		severe	0	0	15950	0	0	0	0	0	0	0	0	0	0	0	0	0	0	1
16430010	15	1	1.yes	0.no	0.no	0.no	0.no	1.yes	0	0	1	0	0	0	0	0	0	1	0	1	0	1	0	0	0	0	1	0	0		severe	0	0	15950	0	0	0	0	0	0	0	0	0	0	0	0	0	0	0
16433010	1	1	0.no	0.no	0.no	0.no	0.no	1.yes	0	0	0	1	0	0	0	0	0	1	0	0	1	1	0	0	0	1	1	0	0	none	none	0	0	15198	0	0	1	0	0	0	0	0	0	0	0	0	0	0	0
16433010	2	1	0.no	0.no	0.no	0.no	0.no	1.yes	0	0	0	1	0	0	0	0	0	1	0	0	1	1	0	0	0	1	1	0	0	none	none	0	0	15198	0	0	0	1	0	0	0	0	0	0	0	0	0	0	0
16433010	3	1	0.no	0.no	0.no	0.no	0.no	1.yes	0	0	0	1	0	0	0	0	0	1	0	0	1	1	0	0	0	1	1	0	0	none	mild	0	0	15198	0	0	0	0	1	0	0	0	0	0	0	0	0	0	0
16433010	4	1	0.no	0.no	0.no	0.no	0.no	1.yes	0	0	0	1	0	0	0	0	0	1	0	0	1	1	0	0	0	1	1	0	0	none	none	0	0	15198	0	0	0	0	0	1	0	0	0	0	0	0	0	0	0
16433010	5	1	0.no	0.no	0.no	0.no	0.no	1.yes	0	0	0	1	0	0	0	0	0	1	0	0	1	1	0	0	0	1	1	0	0	none	none	0	0	15198	0	0	0	0	0	0	0	0	0	0	0	0	0	0	0
16433010	6	1	0.no	0.no	0.no	0.no	0.no	1.yes	0	0	0	1	0	0	0	0	0	1	0	0	1	1	0	0	0	1	1	0	0	none	mild	0	0	15198	0	0	0	0	0	0	1	0	0	0	0	0	0	0	0
16433010	7	1	0.no	0.no	0.no	0.no	0.no	1.yes	0	0	0	1	0	0	0	0	0	1	0	0	1	1	0	0	0	1	1	0	0	none	none	0	0	15198	0	0	0	0	0	0	0	1	0	0	0	0	0	0	0
16433010	8	1	0.no	0.no	0.no	0.no	0.no	1.yes	0	0	0	1	0	0	0	0	0	1	0	0	1	1	0	0	0	1	1	0	0	none	severe	0	0	15198	0	0	0	0	0	0	0	0	1	0	0	0	0	0	0
16433010	9	1	0.no	0.no	0.no	0.no	0.no	1.yes	0	0	0	1	0	0	0	0	0	1	0	0	1	1	0	0	0	1	1	0	0	none	moderate	0	0	15198	0	0	0	0	0	0	0	0	0	1	0	0	0	0	0
16433010	10	1	0.no	0.no	0.no	0.no	0.no	1.yes	0	0	0	1	0	0	0	0	0	1	0	0	1	1	0	0	0	1	1	0	0	none	moderate	0	0	15198	0	0	0	0	0	0	0	0	0	0	1	0	0	0	0
16433010	11	1	0.no	0.no	0.no	0.no	0.no	1.yes	0	0	0	1	0	0	0	0	0	1	0	0	1	1	0	0	0	1	1	0	0	none	none	0	0	15198	0	0	0	0	0	0	0	0	0	0	0	1	0	0	0
16433010	12	1	0.no	0.no	0.no	0.no	0.no	1.yes	0	0	0	1	0	0	0	0	0	1	0	0	1	1	0	0	0	1	1	0	0	none	moderate	0	0	15198	0	0	0	0	0	0	0	0	0	0	0	0	1	0	0
16433010	13	1	0.no	0.no	0.no	0.no	0.no	1.yes	0	0	0	1	0	0	0	0	0	1	0	0	1	1	0	0	0	1	1	0	0	none	severe	0	0	15198	0	0	0	0	0	0	0	0	0	0	0	0	0	1	0
16433010	14	1	0.no	0.no	0.no	0.no	0.no	1.yes	0	0	0	1	0	0	0	0	0	1	0	0	1	1	0	0	0	1	1	0	0	none	mild	0	0	15198	0	0	0	0	0	0	0	0	0	0	0	0	0	0	1
16433010	15	1	0.no	0.no	0.no	0.no	0.no	1.yes	0	0	0	1	0	0	0	0	0	1	0	0	1	1	0	0	0	1	1	0	0	none	severe	0	0	15198	0	0	0	0	0	0	0	0	0	0	0	0	0	0	0
16433020	1	0	0.no	0.no	1.yes	0.no	0.no	0.no	0	1	0	0	0	0	0	0	0	0	1	1	0	1	0	0	0	1	0	0	0	mild	none	0	0	13258	0	0	1	0	0	0	0	0	0	0	0	0	0	0	0
16433020	2	0	0.no	0.no	1.yes	0.no	0.no	0.no	0	1	0	0	0	0	0	0	0	0	1	1	0	1	0	0	0	1	0	0	0	mild	none	0	0	13258	0	0	0	1	0	0	0	0	0	0	0	0	0	0	0
16433020	3	0	0.no	0.no	1.yes	0.no	0.no	0.no	0	1	0	0	0	0	0	0	0	0	1	1	0	1	0	0	0	1	0	0	0	mild	mild	0	0	13258	0	0	0	0	1	0	0	0	0	0	0	0	0	0	0
16433020	4	0	0.no	0.no	1.yes	0.no	0.no	0.no	0	1	0	0	0	0	0	0	0	0	1	1	0	1	0	0	0	1	0	0	0	mild	none	0	0	13258	0	0	0	0	0	1	0	0	0	0	0	0	0	0	0
16433020	5	0	0.no	0.no	1.yes	0.no	0.no	0.no	0	1	0	0	0	0	0	0	0	0	1	1	0	1	0	0	0	1	0	0	0	mild	mild	0	0	13258	0	0	0	0	0	0	0	0	0	0	0	0	0	0	0
16433020	6	0	0.no	0.no	1.yes	0.no	0.no	0.no	0	1	0	0	0	0	0	0	0	0	1	1	0	1	0	0	0	1	0	0	0	mild	none	0	0	13258	0	0	0	0	0	0	1	0	0	0	0	0	0	0	0
16433020	7	0	0.no	0.no	1.yes	0.no	0.no	0.no	0	1	0	0	0	0	0	0	0	0	1	1	0	1	0	0	0	1	0	0	0	mild	mild	0	0	13258	0	0	0	0	0	0	0	1	0	0	0	0	0	0	0
16433020	8	0	0.no	0.no	1.yes	0.no	0.no	0.no	0	1	0	0	0	0	0	0	0	0	1	1	0	1	0	0	0	1	0	0	0	mild	moderate	0	0	13258	0	0	0	0	0	0	0	0	1	0	0	0	0	0	0
16433020	9	0	0.no	0.no	1.yes	0.no	0.no	0.no	0	1	0	0	0	0	0	0	0	0	1	1	0	1	0	0	0	1	0	0	0	mild	extreme	0	0	13258	0	0	0	0	0	0	0	0	0	1	0	0	0	0	0
16433020	10	0	0.no	0.no	1.yes	0.no	0.no	0.no	0	1	0	0	0	0	0	0	0	0	1	1	0	1	0	0	0	1	0	0	0	mild	severe	0	0	13258	0	0	0	0	0	0	0	0	0	0	1	0	0	0	0
16433020	11	0	0.no	0.no	1.yes	0.no	0.no	0.no	0	1	0	0	0	0	0	0	0	0	1	1	0	1	0	0	0	1	0	0	0	mild	none	0	0	13258	0	0	0	0	0	0	0	0	0	0	0	1	0	0	0
16433020	12	0	0.no	0.no	1.yes	0.no	0.no	0.no	0	1	0	0	0	0	0	0	0	0	1	1	0	1	0	0	0	1	0	0	0	mild	none	0	0	13258	0	0	0	0	0	0	0	0	0	0	0	0	1	0	0
16433020	13	0	0.no	0.no	1.yes	0.no	0.no	0.no	0	1	0	0	0	0	0	0	0	0	1	1	0	1	0	0	0	1	0	0	0	mild	extreme	0	0	13258	0	0	0	0	0	0	0	0	0	0	0	0	0	1	0
16433020	14	0	0.no	0.no	1.yes	0.no	0.no	0.no	0	1	0	0	0	0	0	0	0	0	1	1	0	1	0	0	0	1	0	0	0	mild	mild	0	0	13258	0	0	0	0	0	0	0	0	0	0	0	0	0	0	1
16433020	15	0	0.no	0.no	1.yes	0.no	0.no	0.no	0	1	0	0	0	0	0	0	0	0	1	1	0	1	0	0	0	1	0	0	0	mild	moderate	0	0	13258	0	0	0	0	0	0	0	0	0	0	0	0	0	0	0
16437010	1	0	0.no	0.no	0.no	0.no	0.no	1.yes	0	0	1	0	0	0	0	0	0	1	0	0	1	1	0	0	0	1	0	0	0	none	none	0	0	15605	0	0	1	0	0	0	0	0	0	0	0	0	0	0	0
16437010	2	0	0.no	0.no	0.no	0.no	0.no	1.yes	0	0	1	0	0	0	0	0	0	1	0	0	1	1	0	0	0	1	0	0	0	none	none	0	0	15605	0	0	0	1	0	0	0	0	0	0	0	0	0	0	0
16437010	3	0	0.no	0.no	0.no	0.no	0.no	1.yes	0	0	1	0	0	0	0	0	0	1	0	0	1	1	0	0	0	1	0	0	0	none	none	0	0	15605	0	0	0	0	1	0	0	0	0	0	0	0	0	0	0
16437010	4	0	0.no	0.no	0.no	0.no	0.no	1.yes	0	0	1	0	0	0	0	0	0	1	0	0	1	1	0	0	0	1	0	0	0	none	none	0	0	15605	0	0	0	0	0	1	0	0	0	0	0	0	0	0	0
16437010	5	0	0.no	0.no	0.no	0.no	0.no	1.yes	0	0	1	0	0	0	0	0	0	1	0	0	1	1	0	0	0	1	0	0	0	none	extreme	0	0	15605	0	0	0	0	0	0	0	0	0	0	0	0	0	0	0
16437010	6	0	0.no	0.no	0.no	0.no	0.no	1.yes	0	0	1	0	0	0	0	0	0	1	0	0	1	1	0	0	0	1	0	0	0	none	none	0	0	15605	0	0	0	0	0	0	1	0	0	0	0	0	0	0	0
16437010	7	0	0.no	0.no	0.no	0.no	0.no	1.yes	0	0	1	0	0	0	0	0	0	1	0	0	1	1	0	0	0	1	0	0	0	none	none	0	0	15605	0	0	0	0	0	0	0	1	0	0	0	0	0	0	0
16437010	8	0	0.no	0.no	0.no	0.no	0.no	1.yes	0	0	1	0	0	0	0	0	0	1	0	0	1	1	0	0	0	1	0	0	0	none	severe	0	0	15605	0	0	0	0	0	0	0	0	1	0	0	0	0	0	0
16437010	9	0	0.no	0.no	0.no	0.no	0.no	1.yes	0	0	1	0	0	0	0	0	0	1	0	0	1	1	0	0	0	1	0	0	0	none	severe	0	0	15605	0	0	0	0	0	0	0	0	0	1	0	0	0	0	0
16437010	10	0	0.no	0.no	0.no	0.no	0.no	1.yes	0	0	1	0	0	0	0	0	0	1	0	0	1	1	0	0	0	1	0	0	0	none	severe	0	0	15605	0	0	0	0	0	0	0	0	0	0	1	0	0	0	0
16437010	11	0	0.no	0.no	0.no	0.no	0.no	1.yes	0	0	1	0	0	0	0	0	0	1	0	0	1	1	0	0	0	1	0	0	0	none	none	0	0	15605	0	0	0	0	0	0	0	0	0	0	0	1	0	0	0
16437010	12	0	0.no	0.no	0.no	0.no	0.no	1.yes	0	0	1	0	0	0	0	0	0	1	0	0	1	1	0	0	0	1	0	0	0	none	severe	0	0	15605	0	0	0	0	0	0	0	0	0	0	0	0	1	0	0
16437010	13	0	0.no	0.no	0.no	0.no	0.no	1.yes	0	0	1	0	0	0	0	0	0	1	0	0	1	1	0	0	0	1	0	0	0	none	extreme	0	0	15605	0	0	0	0	0	0	0	0	0	0	0	0	0	1	0
16437010	14	0	0.no	0.no	0.no	0.no	0.no	1.yes	0	0	1	0	0	0	0	0	0	1	0	0	1	1	0	0	0	1	0	0	0	none	moderate	0	0	15605	0	0	0	0	0	0	0	0	0	0	0	0	0	0	1
16437010	15	0	0.no	0.no	0.no	0.no	0.no	1.yes	0	0	1	0	0	0	0	0	0	1	0	0	1	1	0	0	0	1	0	0	0	none	severe	0	0	15605	0	0	0	0	0	0	0	0	0	0	0	0	0	0	0
16437020	1	6	1.yes	0.no	1.yes	0.no	1.yes	1.yes	1	0	1	0	0	0	0	0	0	1	0	1	0	1	0	0	0	1	0	0	1	extreme	none	0	0	13456	0	0	1	0	0	0	0	0	0	0	0	0	0	0	0
16437020	2	6	1.yes	0.no	1.yes	0.no	1.yes	1.yes	1	0	1	0	0	0	0	0	0	1	0	1	0	1	0	0	0	1	0	0	1	extreme	none	0	0	13456	0	0	0	1	0	0	0	0	0	0	0	0	0	0	0
16437020	3	6	1.yes	0.no	1.yes	0.no	1.yes	1.yes	1	0	1	0	0	0	0	0	0	1	0	1	0	1	0	0	0	1	0	0	1	extreme	mild	0	0	13456	0	0	0	0	1	0	0	0	0	0	0	0	0	0	0
16437020	4	6	1.yes	0.no	1.yes	0.no	1.yes	1.yes	1	0	1	0	0	0	0	0	0	1	0	1	0	1	0	0	0	1	0	0	1	extreme	mild	0	0	13456	0	0	0	0	0	1	0	0	0	0	0	0	0	0	0
16437020	5	6	1.yes	0.no	1.yes	0.no	1.yes	1.yes	1	0	1	0	0	0	0	0	0	1	0	1	0	1	0	0	0	1	0	0	1	extreme	severe	0	0	13456	0	0	0	0	0	0	0	0	0	0	0	0	0	0	0
16437020	6	6	1.yes	0.no	1.yes	0.no	1.yes	1.yes	1	0	1	0	0	0	0	0	0	1	0	1	0	1	0	0	0	1	0	0	1	extreme	none	0	0	13456	0	0	0	0	0	0	1	0	0	0	0	0	0	0	0
16437020	7	6	1.yes	0.no	1.yes	0.no	1.yes	1.yes	1	0	1	0	0	0	0	0	0	1	0	1	0	1	0	0	0	1	0	0	1	extreme	mild	0	0	13456	0	0	0	0	0	0	0	1	0	0	0	0	0	0	0
16437020	8	6	1.yes	0.no	1.yes	0.no	1.yes	1.yes	1	0	1	0	0	0	0	0	0	1	0	1	0	1	0	0	0	1	0	0	1	extreme	severe	0	0	13456	0	0	0	0	0	0	0	0	1	0	0	0	0	0	0
16437020	9	6	1.yes	0.no	1.yes	0.no	1.yes	1.yes	1	0	1	0	0	0	0	0	0	1	0	1	0	1	0	0	0	1	0	0	1	extreme	extreme	0	0	13456	0	0	0	0	0	0	0	0	0	1	0	0	0	0	0
16437020	10	6	1.yes	0.no	1.yes	0.no	1.yes	1.yes	1	0	1	0	0	0	0	0	0	1	0	1	0	1	0	0	0	1	0	0	1	extreme	extreme	0	0	13456	0	0	0	0	0	0	0	0	0	0	1	0	0	0	0
16437020	11	6	1.yes	0.no	1.yes	0.no	1.yes	1.yes	1	0	1	0	0	0	0	0	0	1	0	1	0	1	0	0	0	1	0	0	1	extreme	none	0	0	13456	0	0	0	0	0	0	0	0	0	0	0	1	0	0	0
16437020	12	6	1.yes	0.no	1.yes	0.no	1.yes	1.yes	1	0	1	0	0	0	0	0	0	1	0	1	0	1	0	0	0	1	0	0	1	extreme	mild	0	0	13456	0	0	0	0	0	0	0	0	0	0	0	0	1	0	0
16437020	13	6	1.yes	0.no	1.yes	0.no	1.yes	1.yes	1	0	1	0	0	0	0	0	0	1	0	1	0	1	0	0	0	1	0	0	1	extreme	extreme	0	0	13456	0	0	0	0	0	0	0	0	0	0	0	0	0	1	0
16437020	14	6	1.yes	0.no	1.yes	0.no	1.yes	1.yes	1	0	1	0	0	0	0	0	0	1	0	1	0	1	0	0	0	1	0	0	1	extreme	moderate	0	0	13456	0	0	0	0	0	0	0	0	0	0	0	0	0	0	1
16437020	15	6	1.yes	0.no	1.yes	0.no	1.yes	1.yes	1	0	1	0	0	0	0	0	0	1	0	1	0	1	0	0	0	1	0	0	1	extreme	extreme	0	0	13456	0	0	0	0	0	0	0	0	0	0	0	0	0	0	0
16439020	1	1	1.yes	0.no	0.no	0.no	0.no	1.yes	0	0	1	0	0	0	0	0	0	1	0	1	0	1	0	0	0	1	1	0	0	none	none	0	0	14075	0	0	1	0	0	0	0	0	0	0	0	0	0	0	0
16439020	2	1	1.yes	0.no	0.no	0.no	0.no	1.yes	0	0	1	0	0	0	0	0	0	1	0	1	0	1	0	0	0	1	1	0	0	none	none	0	0	14075	0	0	0	1	0	0	0	0	0	0	0	0	0	0	0
16439020	3	1	1.yes	0.no	0.no	0.no	0.no	1.yes	0	0	1	0	0	0	0	0	0	1	0	1	0	1	0	0	0	1	1	0	0	none	mild	0	0	14075	0	0	0	0	1	0	0	0	0	0	0	0	0	0	0
16439020	4	1	1.yes	0.no	0.no	0.no	0.no	1.yes	0	0	1	0	0	0	0	0	0	1	0	1	0	1	0	0	0	1	1	0	0	none	moderate	0	0	14075	0	0	0	0	0	1	0	0	0	0	0	0	0	0	0
16439020	5	1	1.yes	0.no	0.no	0.no	0.no	1.yes	0	0	1	0	0	0	0	0	0	1	0	1	0	1	0	0	0	1	1	0	0	none	severe	0	0	14075	0	0	0	0	0	0	0	0	0	0	0	0	0	0	0
16439020	6	1	1.yes	0.no	0.no	0.no	0.no	1.yes	0	0	1	0	0	0	0	0	0	1	0	1	0	1	0	0	0	1	1	0	0	none	none	0	0	14075	0	0	0	0	0	0	1	0	0	0	0	0	0	0	0
16439020	7	1	1.yes	0.no	0.no	0.no	0.no	1.yes	0	0	1	0	0	0	0	0	0	1	0	1	0	1	0	0	0	1	1	0	0	none	mild	0	0	14075	0	0	0	0	0	0	0	1	0	0	0	0	0	0	0
16439020	8	1	1.yes	0.no	0.no	0.no	0.no	1.yes	0	0	1	0	0	0	0	0	0	1	0	1	0	1	0	0	0	1	1	0	0	none	severe	0	0	14075	0	0	0	0	0	0	0	0	1	0	0	0	0	0	0
16439020	9	1	1.yes	0.no	0.no	0.no	0.no	1.yes	0	0	1	0	0	0	0	0	0	1	0	1	0	1	0	0	0	1	1	0	0	none	severe	0	0	14075	0	0	0	0	0	0	0	0	0	1	0	0	0	0	0
16439020	10	1	1.yes	0.no	0.no	0.no	0.no	1.yes	0	0	1	0	0	0	0	0	0	1	0	1	0	1	0	0	0	1	1	0	0	none	severe	0	0	14075	0	0	0	0	0	0	0	0	0	0	1	0	0	0	0
16439020	11	1	1.yes	0.no	0.no	0.no	0.no	1.yes	0	0	1	0	0	0	0	0	0	1	0	1	0	1	0	0	0	1	1	0	0	none	none	0	0	14075	0	0	0	0	0	0	0	0	0	0	0	1	0	0	0
16439020	12	1	1.yes	0.no	0.no	0.no	0.no	1.yes	0	0	1	0	0	0	0	0	0	1	0	1	0	1	0	0	0	1	1	0	0	none	mild	0	0	14075	0	0	0	0	0	0	0	0	0	0	0	0	1	0	0
16439020	13	1	1.yes	0.no	0.no	0.no	0.no	1.yes	0	0	1	0	0	0	0	0	0	1	0	1	0	1	0	0	0	1	1	0	0	none	severe	0	0	14075	0	0	0	0	0	0	0	0	0	0	0	0	0	1	0
16439020	14	1	1.yes	0.no	0.no	0.no	0.no	1.yes	0	0	1	0	0	0	0	0	0	1	0	1	0	1	0	0	0	1	1	0	0	none	moderate	0	0	14075	0	0	0	0	0	0	0	0	0	0	0	0	0	0	1
16439020	15	1	1.yes	0.no	0.no	0.no	0.no	1.yes	0	0	1	0	0	0	0	0	0	1	0	1	0	1	0	0	0	1	1	0	0	none	mild	0	0	14075	0	0	0	0	0	0	0	0	0	0	0	0	0	0	0
16444010	1	0	0.no	0.no	0.no	0.no	0.no	0.no	0	0	1	0	0	0	0	0	0	1	0	1	0	1	0	0	0	1	0	0	0	none	none	0	0	14219	0	0	1	0	0	0	0	0	0	0	0	0	0	0	0
16444010	2	0	0.no	0.no	0.no	0.no	0.no	0.no	0	0	1	0	0	0	0	0	0	1	0	1	0	1	0	0	0	1	0	0	0	none	none	0	0	14219	0	0	0	1	0	0	0	0	0	0	0	0	0	0	0
16444010	3	0	0.no	0.no	0.no	0.no	0.no	0.no	0	0	1	0	0	0	0	0	0	1	0	1	0	1	0	0	0	1	0	0	0	none	mild	0	0	14219	0	0	0	0	1	0	0	0	0	0	0	0	0	0	0
16444010	4	0	0.no	0.no	0.no	0.no	0.no	0.no	0	0	1	0	0	0	0	0	0	1	0	1	0	1	0	0	0	1	0	0	0	none	mild	0	0	14219	0	0	0	0	0	1	0	0	0	0	0	0	0	0	0
16444010	5	0	0.no	0.no	0.no	0.no	0.no	0.no	0	0	1	0	0	0	0	0	0	1	0	1	0	1	0	0	0	1	0	0	0	none	severe	0	0	14219	0	0	0	0	0	0	0	0	0	0	0	0	0	0	0
16444010	6	0	0.no	0.no	0.no	0.no	0.no	0.no	0	0	1	0	0	0	0	0	0	1	0	1	0	1	0	0	0	1	0	0	0	none	mild	0	0	14219	0	0	0	0	0	0	1	0	0	0	0	0	0	0	0
16444010	7	0	0.no	0.no	0.no	0.no	0.no	0.no	0	0	1	0	0	0	0	0	0	1	0	1	0	1	0	0	0	1	0	0	0	none	mild	0	0	14219	0	0	0	0	0	0	0	1	0	0	0	0	0	0	0
16444010	8	0	0.no	0.no	0.no	0.no	0.no	0.no	0	0	1	0	0	0	0	0	0	1	0	1	0	1	0	0	0	1	0	0	0	none	moderate	0	0	14219	0	0	0	0	0	0	0	0	1	0	0	0	0	0	0
16444010	9	0	0.no	0.no	0.no	0.no	0.no	0.no	0	0	1	0	0	0	0	0	0	1	0	1	0	1	0	0	0	1	0	0	0	none	severe	0	0	14219	0	0	0	0	0	0	0	0	0	1	0	0	0	0	0
16444010	10	0	0.no	0.no	0.no	0.no	0.no	0.no	0	0	1	0	0	0	0	0	0	1	0	1	0	1	0	0	0	1	0	0	0	none	severe	0	0	14219	0	0	0	0	0	0	0	0	0	0	1	0	0	0	0
16444010	11	0	0.no	0.no	0.no	0.no	0.no	0.no	0	0	1	0	0	0	0	0	0	1	0	1	0	1	0	0	0	1	0	0	0	none	none	0	0	14219	0	0	0	0	0	0	0	0	0	0	0	1	0	0	0
16444010	12	0	0.no	0.no	0.no	0.no	0.no	0.no	0	0	1	0	0	0	0	0	0	1	0	1	0	1	0	0	0	1	0	0	0	none	moderate	0	0	14219	0	0	0	0	0	0	0	0	0	0	0	0	1	0	0
16444010	13	0	0.no	0.no	0.no	0.no	0.no	0.no	0	0	1	0	0	0	0	0	0	1	0	1	0	1	0	0	0	1	0	0	0	none	extreme	0	0	14219	0	0	0	0	0	0	0	0	0	0	0	0	0	1	0
16444010	14	0	0.no	0.no	0.no	0.no	0.no	0.no	0	0	1	0	0	0	0	0	0	1	0	1	0	1	0	0	0	1	0	0	0	none	moderate	0	0	14219	0	0	0	0	0	0	0	0	0	0	0	0	0	0	1
16444010	15	0	0.no	0.no	0.no	0.no	0.no	0.no	0	0	1	0	0	0	0	0	0	1	0	1	0	1	0	0	0	1	0	0	0	none	severe	0	0	14219	0	0	0	0	0	0	0	0	0	0	0	0	0	0	0
16444040	1	0	1.yes	0.no	0.no	0.no	0.no	0.no	0	0	1	0	0	0	0	0	0	0	1	0	1	1	0	0	0	1	0	0	0	none	none	0	0	15800	0	0	1	0	0	0	0	0	0	0	0	0	0	0	0
16444040	2	0	1.yes	0.no	0.no	0.no	0.no	0.no	0	0	1	0	0	0	0	0	0	0	1	0	1	1	0	0	0	1	0	0	0	none	none	0	0	15800	0	0	0	1	0	0	0	0	0	0	0	0	0	0	0
16444040	3	0	1.yes	0.no	0.no	0.no	0.no	0.no	0	0	1	0	0	0	0	0	0	0	1	0	1	1	0	0	0	1	0	0	0	none	mild	0	0	15800	0	0	0	0	1	0	0	0	0	0	0	0	0	0	0
16444040	4	0	1.yes	0.no	0.no	0.no	0.no	0.no	0	0	1	0	0	0	0	0	0	0	1	0	1	1	0	0	0	1	0	0	0	none	mild	0	0	15800	0	0	0	0	0	1	0	0	0	0	0	0	0	0	0
16444040	5	0	1.yes	0.no	0.no	0.no	0.no	0.no	0	0	1	0	0	0	0	0	0	0	1	0	1	1	0	0	0	1	0	0	0	none	mild	0	0	15800	0	0	0	0	0	0	0	0	0	0	0	0	0	0	0
16444040	6	0	1.yes	0.no	0.no	0.no	0.no	0.no	0	0	1	0	0	0	0	0	0	0	1	0	1	1	0	0	0	1	0	0	0	none	mild	0	0	15800	0	0	0	0	0	0	1	0	0	0	0	0	0	0	0
16444040	7	0	1.yes	0.no	0.no	0.no	0.no	0.no	0	0	1	0	0	0	0	0	0	0	1	0	1	1	0	0	0	1	0	0	0	none	mild	0	0	15800	0	0	0	0	0	0	0	1	0	0	0	0	0	0	0
16444040	8	0	1.yes	0.no	0.no	0.no	0.no	0.no	0	0	1	0	0	0	0	0	0	0	1	0	1	1	0	0	0	1	0	0	0	none	severe	0	0	15800	0	0	0	0	0	0	0	0	1	0	0	0	0	0	0
16444040	9	0	1.yes	0.no	0.no	0.no	0.no	0.no	0	0	1	0	0	0	0	0	0	0	1	0	1	1	0	0	0	1	0	0	0	none	severe	0	0	15800	0	0	0	0	0	0	0	0	0	1	0	0	0	0	0
16444040	10	0	1.yes	0.no	0.no	0.no	0.no	0.no	0	0	1	0	0	0	0	0	0	0	1	0	1	1	0	0	0	1	0	0	0	none	extreme	0	0	15800	0	0	0	0	0	0	0	0	0	0	1	0	0	0	0
16444040	11	0	1.yes	0.no	0.no	0.no	0.no	0.no	0	0	1	0	0	0	0	0	0	0	1	0	1	1	0	0	0	1	0	0	0	none	none	0	0	15800	0	0	0	0	0	0	0	0	0	0	0	1	0	0	0
16444040	12	0	1.yes	0.no	0.no	0.no	0.no	0.no	0	0	1	0	0	0	0	0	0	0	1	0	1	1	0	0	0	1	0	0	0	none	moderate	0	0	15800	0	0	0	0	0	0	0	0	0	0	0	0	1	0	0
16444040	13	0	1.yes	0.no	0.no	0.no	0.no	0.no	0	0	1	0	0	0	0	0	0	0	1	0	1	1	0	0	0	1	0	0	0	none	severe	0	0	15800	0	0	0	0	0	0	0	0	0	0	0	0	0	1	0
16444040	14	0	1.yes	0.no	0.no	0.no	0.no	0.no	0	0	1	0	0	0	0	0	0	0	1	0	1	1	0	0	0	1	0	0	0	none	moderate	0	0	15800	0	0	0	0	0	0	0	0	0	0	0	0	0	0	1
16444040	15	0	1.yes	0.no	0.no	0.no	0.no	0.no	0	0	1	0	0	0	0	0	0	0	1	0	1	1	0	0	0	1	0	0	0	none	moderate	0	0	15800	0	0	0	0	0	0	0	0	0	0	0	0	0	0	0
16454020	1	3	1.yes	1.yes	0.no	0.no	0.no	1.yes	0	0	1	0	0	0	0	0	0	1	0	1	0	1	0	0	0	1	1	0	0	none	mild	0	0	14054	0	0	1	0	0	0	0	0	0	0	0	0	0	0	0
16454020	2	3	1.yes	1.yes	0.no	0.no	0.no	1.yes	0	0	1	0	0	0	0	0	0	1	0	1	0	1	0	0	0	1	1	0	0	none	none	0	0	14054	0	0	0	1	0	0	0	0	0	0	0	0	0	0	0
16454020	3	3	1.yes	1.yes	0.no	0.no	0.no	1.yes	0	0	1	0	0	0	0	0	0	1	0	1	0	1	0	0	0	1	1	0	0	none	severe	0	0	14054	0	0	0	0	1	0	0	0	0	0	0	0	0	0	0
16454020	4	3	1.yes	1.yes	0.no	0.no	0.no	1.yes	0	0	1	0	0	0	0	0	0	1	0	1	0	1	0	0	0	1	1	0	0	none	moderate	0	0	14054	0	0	0	0	0	1	0	0	0	0	0	0	0	0	0
16454020	5	3	1.yes	1.yes	0.no	0.no	0.no	1.yes	0	0	1	0	0	0	0	0	0	1	0	1	0	1	0	0	0	1	1	0	0	none	severe	0	0	14054	0	0	0	0	0	0	0	0	0	0	0	0	0	0	0
16454020	6	3	1.yes	1.yes	0.no	0.no	0.no	1.yes	0	0	1	0	0	0	0	0	0	1	0	1	0	1	0	0	0	1	1	0	0	none	moderate	0	0	14054	0	0	0	0	0	0	1	0	0	0	0	0	0	0	0
16454020	7	3	1.yes	1.yes	0.no	0.no	0.no	1.yes	0	0	1	0	0	0	0	0	0	1	0	1	0	1	0	0	0	1	1	0	0	none	moderate	0	0	14054	0	0	0	0	0	0	0	1	0	0	0	0	0	0	0
16454020	8	3	1.yes	1.yes	0.no	0.no	0.no	1.yes	0	0	1	0	0	0	0	0	0	1	0	1	0	1	0	0	0	1	1	0	0	none	severe	0	0	14054	0	0	0	0	0	0	0	0	1	0	0	0	0	0	0
16454020	9	3	1.yes	1.yes	0.no	0.no	0.no	1.yes	0	0	1	0	0	0	0	0	0	1	0	1	0	1	0	0	0	1	1	0	0	none	extreme	0	0	14054	0	0	0	0	0	0	0	0	0	1	0	0	0	0	0
16454020	10	3	1.yes	1.yes	0.no	0.no	0.no	1.yes	0	0	1	0	0	0	0	0	0	1	0	1	0	1	0	0	0	1	1	0	0	none	extreme	0	0	14054	0	0	0	0	0	0	0	0	0	0	1	0	0	0	0
16454020	11	3	1.yes	1.yes	0.no	0.no	0.no	1.yes	0	0	1	0	0	0	0	0	0	1	0	1	0	1	0	0	0	1	1	0	0	none	none	0	0	14054	0	0	0	0	0	0	0	0	0	0	0	1	0	0	0
16454020	12	3	1.yes	1.yes	0.no	0.no	0.no	1.yes	0	0	1	0	0	0	0	0	0	1	0	1	0	1	0	0	0	1	1	0	0	none	moderate	0	0	14054	0	0	0	0	0	0	0	0	0	0	0	0	1	0	0
16454020	13	3	1.yes	1.yes	0.no	0.no	0.no	1.yes	0	0	1	0	0	0	0	0	0	1	0	1	0	1	0	0	0	1	1	0	0	none	extreme	0	0	14054	0	0	0	0	0	0	0	0	0	0	0	0	0	1	0
16454020	14	3	1.yes	1.yes	0.no	0.no	0.no	1.yes	0	0	1	0	0	0	0	0	0	1	0	1	0	1	0	0	0	1	1	0	0	none	extreme	0	0	14054	0	0	0	0	0	0	0	0	0	0	0	0	0	0	1
16454020	15	3	1.yes	1.yes	0.no	0.no	0.no	1.yes	0	0	1	0	0	0	0	0	0	1	0	1	0	1	0	0	0	1	1	0	0	none	extreme	0	0	14054	0	0	0	0	0	0	0	0	0	0	0	0	0	0	0
16459010	1	4	1.yes	0.no	0.no	0.no	1.yes	1.yes	0	1	0	0	0	0	0	0	0	0	1	1	0	1	0	0	0	0	1	0	0	moderate	mild	0	0	15288	0	0	1	0	0	0	0	0	0	0	0	0	0	0	0
16459010	2	4	1.yes	0.no	0.no	0.no	1.yes	1.yes	0	1	0	0	0	0	0	0	0	0	1	1	0	1	0	0	0	0	1	0	0	moderate	none	0	0	15288	0	0	0	1	0	0	0	0	0	0	0	0	0	0	0
16459010	3	4	1.yes	0.no	0.no	0.no	1.yes	1.yes	0	1	0	0	0	0	0	0	0	0	1	1	0	1	0	0	0	0	1	0	0	moderate	mild	0	0	15288	0	0	0	0	1	0	0	0	0	0	0	0	0	0	0
16459010	4	4	1.yes	0.no	0.no	0.no	1.yes	1.yes	0	1	0	0	0	0	0	0	0	0	1	1	0	1	0	0	0	0	1	0	0	moderate	moderate	0	0	15288	0	0	0	0	0	1	0	0	0	0	0	0	0	0	0
16459010	5	4	1.yes	0.no	0.no	0.no	1.yes	1.yes	0	1	0	0	0	0	0	0	0	0	1	1	0	1	0	0	0	0	1	0	0	moderate	severe	0	0	15288	0	0	0	0	0	0	0	0	0	0	0	0	0	0	0
16459010	6	4	1.yes	0.no	0.no	0.no	1.yes	1.yes	0	1	0	0	0	0	0	0	0	0	1	1	0	1	0	0	0	0	1	0	0	moderate	moderate	0	0	15288	0	0	0	0	0	0	1	0	0	0	0	0	0	0	0
16459010	7	4	1.yes	0.no	0.no	0.no	1.yes	1.yes	0	1	0	0	0	0	0	0	0	0	1	1	0	1	0	0	0	0	1	0	0	moderate	mild	0	0	15288	0	0	0	0	0	0	0	1	0	0	0	0	0	0	0
16459010	8	4	1.yes	0.no	0.no	0.no	1.yes	1.yes	0	1	0	0	0	0	0	0	0	0	1	1	0	1	0	0	0	0	1	0	0	moderate	severe	0	0	15288	0	0	0	0	0	0	0	0	1	0	0	0	0	0	0
16459010	9	4	1.yes	0.no	0.no	0.no	1.yes	1.yes	0	1	0	0	0	0	0	0	0	0	1	1	0	1	0	0	0	0	1	0	0	moderate	severe	0	0	15288	0	0	0	0	0	0	0	0	0	1	0	0	0	0	0
16459010	10	4	1.yes	0.no	0.no	0.no	1.yes	1.yes	0	1	0	0	0	0	0	0	0	0	1	1	0	1	0	0	0	0	1	0	0	moderate	severe	0	0	15288	0	0	0	0	0	0	0	0	0	0	1	0	0	0	0
16459010	11	4	1.yes	0.no	0.no	0.no	1.yes	1.yes	0	1	0	0	0	0	0	0	0	0	1	1	0	1	0	0	0	0	1	0	0	moderate	none	0	0	15288	0	0	0	0	0	0	0	0	0	0	0	1	0	0	0
16459010	12	4	1.yes	0.no	0.no	0.no	1.yes	1.yes	0	1	0	0	0	0	0	0	0	0	1	1	0	1	0	0	0	0	1	0	0	moderate	mild	0	0	15288	0	0	0	0	0	0	0	0	0	0	0	0	1	0	0
16459010	13	4	1.yes	0.no	0.no	0.no	1.yes	1.yes	0	1	0	0	0	0	0	0	0	0	1	1	0	1	0	0	0	0	1	0	0	moderate	moderate	0	0	15288	0	0	0	0	0	0	0	0	0	0	0	0	0	1	0
16459010	14	4	1.yes	0.no	0.no	0.no	1.yes	1.yes	0	1	0	0	0	0	0	0	0	0	1	1	0	1	0	0	0	0	1	0	0	moderate	severe	0	0	15288	0	0	0	0	0	0	0	0	0	0	0	0	0	0	1
16459010	15	4	1.yes	0.no	0.no	0.no	1.yes	1.yes	0	1	0	0	0	0	0	0	0	0	1	1	0	1	0	0	0	0	1	0	0	moderate	moderate	0	0	15288	0	0	0	0	0	0	0	0	0	0	0	0	0	0	0
16468040	1	0	0.no	0.no	1.yes	1.yes	0.no	1.yes	0	0	0	1	0	0	0	1	0	0	0	1	0	1	0	0	0	1	1	0	0	none	none	1	0	23053	0	0	1	0	0	0	0	0	0	0	0	0	0	0	0
16468040	2	0	0.no	0.no	1.yes	1.yes	0.no	1.yes	0	0	0	1	0	0	0	1	0	0	0	1	0	1	0	0	0	1	1	0	0	none	none	1	0	23053	0	0	0	1	0	0	0	0	0	0	0	0	0	0	0
16468040	3	0	0.no	0.no	1.yes	1.yes	0.no	1.yes	0	0	0	1	0	0	0	1	0	0	0	1	0	1	0	0	0	1	1	0	0	none	none	1	0	23053	0	0	0	0	1	0	0	0	0	0	0	0	0	0	0
16468040	4	0	0.no	0.no	1.yes	1.yes	0.no	1.yes	0	0	0	1	0	0	0	1	0	0	0	1	0	1	0	0	0	1	1	0	0	none	mild	1	0	23053	0	0	0	0	0	1	0	0	0	0	0	0	0	0	0
16468040	5	0	0.no	0.no	1.yes	1.yes	0.no	1.yes	0	0	0	1	0	0	0	1	0	0	0	1	0	1	0	0	0	1	1	0	0	none	moderate	1	0	23053	0	0	0	0	0	0	0	0	0	0	0	0	0	0	0
16468040	6	0	0.no	0.no	1.yes	1.yes	0.no	1.yes	0	0	0	1	0	0	0	1	0	0	0	1	0	1	0	0	0	1	1	0	0	none	none	1	0	23053	0	0	0	0	0	0	1	0	0	0	0	0	0	0	0
16468040	7	0	0.no	0.no	1.yes	1.yes	0.no	1.yes	0	0	0	1	0	0	0	1	0	0	0	1	0	1	0	0	0	1	1	0	0	none	none	1	0	23053	0	0	0	0	0	0	0	1	0	0	0	0	0	0	0
16468040	8	0	0.no	0.no	1.yes	1.yes	0.no	1.yes	0	0	0	1	0	0	0	1	0	0	0	1	0	1	0	0	0	1	1	0	0	none	moderate	1	0	23053	0	0	0	0	0	0	0	0	1	0	0	0	0	0	0
16468040	9	0	0.no	0.no	1.yes	1.yes	0.no	1.yes	0	0	0	1	0	0	0	1	0	0	0	1	0	1	0	0	0	1	1	0	0	none	extreme	1	0	23053	0	0	0	0	0	0	0	0	0	1	0	0	0	0	0
16468040	10	0	0.no	0.no	1.yes	1.yes	0.no	1.yes	0	0	0	1	0	0	0	1	0	0	0	1	0	1	0	0	0	1	1	0	0	none	severe	1	0	23053	0	0	0	0	0	0	0	0	0	0	1	0	0	0	0
16468040	11	0	0.no	0.no	1.yes	1.yes	0.no	1.yes	0	0	0	1	0	0	0	1	0	0	0	1	0	1	0	0	0	1	1	0	0	none	none	1	0	23053	0	0	0	0	0	0	0	0	0	0	0	1	0	0	0
16468040	12	0	0.no	0.no	1.yes	1.yes	0.no	1.yes	0	0	0	1	0	0	0	1	0	0	0	1	0	1	0	0	0	1	1	0	0	none	mild	1	0	23053	0	0	0	0	0	0	0	0	0	0	0	0	1	0	0
16468040	13	0	0.no	0.no	1.yes	1.yes	0.no	1.yes	0	0	0	1	0	0	0	1	0	0	0	1	0	1	0	0	0	1	1	0	0	none	severe	1	0	23053	0	0	0	0	0	0	0	0	0	0	0	0	0	1	0
16468040	14	0	0.no	0.no	1.yes	1.yes	0.no	1.yes	0	0	0	1	0	0	0	1	0	0	0	1	0	1	0	0	0	1	1	0	0	none	none	1	0	23053	0	0	0	0	0	0	0	0	0	0	0	0	0	0	1
16468040	15	0	0.no	0.no	1.yes	1.yes	0.no	1.yes	0	0	0	1	0	0	0	1	0	0	0	1	0	1	0	0	0	1	1	0	0	none	mild	1	0	23053	0	0	0	0	0	0	0	0	0	0	0	0	0	0	0
16471010	1	2	1.yes	1.yes	0.no	0.no	0.no	1.yes	0	0	0	0	1	0	0	0	0	1	0	1	0	1	0	0	0	0	1	0	0	extreme	moderate	1	0	16703	0	0	1	0	0	0	0	0	0	0	0	0	0	0	0
16471010	2	2	1.yes	1.yes	0.no	0.no	0.no	1.yes	0	0	0	0	1	0	0	0	0	1	0	1	0	1	0	0	0	0	1	0	0	extreme	none	1	0	16703	0	0	0	1	0	0	0	0	0	0	0	0	0	0	0
16471010	3	2	1.yes	1.yes	0.no	0.no	0.no	1.yes	0	0	0	0	1	0	0	0	0	1	0	1	0	1	0	0	0	0	1	0	0	extreme	moderate	1	0	16703	0	0	0	0	1	0	0	0	0	0	0	0	0	0	0
16471010	4	2	1.yes	1.yes	0.no	0.no	0.no	1.yes	0	0	0	0	1	0	0	0	0	1	0	1	0	1	0	0	0	0	1	0	0	extreme	severe	1	0	16703	0	0	0	0	0	1	0	0	0	0	0	0	0	0	0
16471010	5	2	1.yes	1.yes	0.no	0.no	0.no	1.yes	0	0	0	0	1	0	0	0	0	1	0	1	0	1	0	0	0	0	1	0	0	extreme	extreme	1	0	16703	0	0	0	0	0	0	0	0	0	0	0	0	0	0	0
16471010	6	2	1.yes	1.yes	0.no	0.no	0.no	1.yes	0	0	0	0	1	0	0	0	0	1	0	1	0	1	0	0	0	0	1	0	0	extreme	mild	1	0	16703	0	0	0	0	0	0	1	0	0	0	0	0	0	0	0
16471010	7	2	1.yes	1.yes	0.no	0.no	0.no	1.yes	0	0	0	0	1	0	0	0	0	1	0	1	0	1	0	0	0	0	1	0	0	extreme	mild	1	0	16703	0	0	0	0	0	0	0	1	0	0	0	0	0	0	0
16471010	8	2	1.yes	1.yes	0.no	0.no	0.no	1.yes	0	0	0	0	1	0	0	0	0	1	0	1	0	1	0	0	0	0	1	0	0	extreme	severe	1	0	16703	0	0	0	0	0	0	0	0	1	0	0	0	0	0	0
16471010	9	2	1.yes	1.yes	0.no	0.no	0.no	1.yes	0	0	0	0	1	0	0	0	0	1	0	1	0	1	0	0	0	0	1	0	0	extreme	severe	1	0	16703	0	0	0	0	0	0	0	0	0	1	0	0	0	0	0
16471010	10	2	1.yes	1.yes	0.no	0.no	0.no	1.yes	0	0	0	0	1	0	0	0	0	1	0	1	0	1	0	0	0	0	1	0	0	extreme	severe	1	0	16703	0	0	0	0	0	0	0	0	0	0	1	0	0	0	0
16471010	11	2	1.yes	1.yes	0.no	0.no	0.no	1.yes	0	0	0	0	1	0	0	0	0	1	0	1	0	1	0	0	0	0	1	0	0	extreme	none	1	0	16703	0	0	0	0	0	0	0	0	0	0	0	1	0	0	0
16471010	12	2	1.yes	1.yes	0.no	0.no	0.no	1.yes	0	0	0	0	1	0	0	0	0	1	0	1	0	1	0	0	0	0	1	0	0	extreme	moderate	1	0	16703	0	0	0	0	0	0	0	0	0	0	0	0	1	0	0
16471010	13	2	1.yes	1.yes	0.no	0.no	0.no	1.yes	0	0	0	0	1	0	0	0	0	1	0	1	0	1	0	0	0	0	1	0	0	extreme	extreme	1	0	16703	0	0	0	0	0	0	0	0	0	0	0	0	0	1	0
16471010	14	2	1.yes	1.yes	0.no	0.no	0.no	1.yes	0	0	0	0	1	0	0	0	0	1	0	1	0	1	0	0	0	0	1	0	0	extreme	extreme	1	0	16703	0	0	0	0	0	0	0	0	0	0	0	0	0	0	1
16471010	15	2	1.yes	1.yes	0.no	0.no	0.no	1.yes	0	0	0	0	1	0	0	0	0	1	0	1	0	1	0	0	0	0	1	0	0	extreme	extreme	1	0	16703	0	0	0	0	0	0	0	0	0	0	0	0	0	0	0
16475010	1	0	1.yes	0.no	0.no	0.no	0.no	1.yes	0	0	0	0	1	0	0	0	0	1	0	0	1	1	0	0	0	0	0	0	0	mild	mild	0	0	24445	0	0	1	0	0	0	0	0	0	0	0	0	0	0	0
16475010	2	0	1.yes	0.no	0.no	0.no	0.no	1.yes	0	0	0	0	1	0	0	0	0	1	0	0	1	1	0	0	0	0	0	0	0	mild	none	0	0	24445	0	0	0	1	0	0	0	0	0	0	0	0	0	0	0
16475010	3	0	1.yes	0.no	0.no	0.no	0.no	1.yes	0	0	0	0	1	0	0	0	0	1	0	0	1	1	0	0	0	0	0	0	0	mild	moderate	0	0	24445	0	0	0	0	1	0	0	0	0	0	0	0	0	0	0
16475010	4	0	1.yes	0.no	0.no	0.no	0.no	1.yes	0	0	0	0	1	0	0	0	0	1	0	0	1	1	0	0	0	0	0	0	0	mild	moderate	0	0	24445	0	0	0	0	0	1	0	0	0	0	0	0	0	0	0
16475010	5	0	1.yes	0.no	0.no	0.no	0.no	1.yes	0	0	0	0	1	0	0	0	0	1	0	0	1	1	0	0	0	0	0	0	0	mild	severe	0	0	24445	0	0	0	0	0	0	0	0	0	0	0	0	0	0	0
16475010	6	0	1.yes	0.no	0.no	0.no	0.no	1.yes	0	0	0	0	1	0	0	0	0	1	0	0	1	1	0	0	0	0	0	0	0	mild	mild	0	0	24445	0	0	0	0	0	0	1	0	0	0	0	0	0	0	0
16475010	7	0	1.yes	0.no	0.no	0.no	0.no	1.yes	0	0	0	0	1	0	0	0	0	1	0	0	1	1	0	0	0	0	0	0	0	mild	none	0	0	24445	0	0	0	0	0	0	0	1	0	0	0	0	0	0	0
16475010	8	0	1.yes	0.no	0.no	0.no	0.no	1.yes	0	0	0	0	1	0	0	0	0	1	0	0	1	1	0	0	0	0	0	0	0	mild	mild	0	0	24445	0	0	0	0	0	0	0	0	1	0	0	0	0	0	0
16475010	9	0	1.yes	0.no	0.no	0.no	0.no	1.yes	0	0	0	0	1	0	0	0	0	1	0	0	1	1	0	0	0	0	0	0	0	mild	severe	0	0	24445	0	0	0	0	0	0	0	0	0	1	0	0	0	0	0
16475010	10	0	1.yes	0.no	0.no	0.no	0.no	1.yes	0	0	0	0	1	0	0	0	0	1	0	0	1	1	0	0	0	0	0	0	0	mild	moderate	0	0	24445	0	0	0	0	0	0	0	0	0	0	1	0	0	0	0
16475010	11	0	1.yes	0.no	0.no	0.no	0.no	1.yes	0	0	0	0	1	0	0	0	0	1	0	0	1	1	0	0	0	0	0	0	0	mild	none	0	0	24445	0	0	0	0	0	0	0	0	0	0	0	1	0	0	0
16475010	12	0	1.yes	0.no	0.no	0.no	0.no	1.yes	0	0	0	0	1	0	0	0	0	1	0	0	1	1	0	0	0	0	0	0	0	mild	mild	0	0	24445	0	0	0	0	0	0	0	0	0	0	0	0	1	0	0
16475010	13	0	1.yes	0.no	0.no	0.no	0.no	1.yes	0	0	0	0	1	0	0	0	0	1	0	0	1	1	0	0	0	0	0	0	0	mild	severe	0	0	24445	0	0	0	0	0	0	0	0	0	0	0	0	0	1	0
16475010	14	0	1.yes	0.no	0.no	0.no	0.no	1.yes	0	0	0	0	1	0	0	0	0	1	0	0	1	1	0	0	0	0	0	0	0	mild	moderate	0	0	24445	0	0	0	0	0	0	0	0	0	0	0	0	0	0	1
16475010	15	0	1.yes	0.no	0.no	0.no	0.no	1.yes	0	0	0	0	1	0	0	0	0	1	0	0	1	1	0	0	0	0	0	0	0	mild	moderate	0	0	24445	0	0	0	0	0	0	0	0	0	0	0	0	0	0	0
16478010	1	0	1.yes	0.no	1.yes	0.no	0.no	0.no	0	0	0	1	0	0	0	0	0	1	0	1	0	1	0	0	0	0	0	0	0	none	mild	0	0	15001	0	0	1	0	0	0	0	0	0	0	0	0	0	0	0
16478010	2	0	1.yes	0.no	1.yes	0.no	0.no	0.no	0	0	0	1	0	0	0	0	0	1	0	1	0	1	0	0	0	0	0	0	0	none	none	0	0	15001	0	0	0	1	0	0	0	0	0	0	0	0	0	0	0
16478010	3	0	1.yes	0.no	1.yes	0.no	0.no	0.no	0	0	0	1	0	0	0	0	0	1	0	1	0	1	0	0	0	0	0	0	0	none	mild	0	0	15001	0	0	0	0	1	0	0	0	0	0	0	0	0	0	0
16478010	4	0	1.yes	0.no	1.yes	0.no	0.no	0.no	0	0	0	1	0	0	0	0	0	1	0	1	0	1	0	0	0	0	0	0	0	none	mild	0	0	15001	0	0	0	0	0	1	0	0	0	0	0	0	0	0	0
16478010	5	0	1.yes	0.no	1.yes	0.no	0.no	0.no	0	0	0	1	0	0	0	0	0	1	0	1	0	1	0	0	0	0	0	0	0	none	moderate	0	0	15001	0	0	0	0	0	0	0	0	0	0	0	0	0	0	0
16478010	6	0	1.yes	0.no	1.yes	0.no	0.no	0.no	0	0	0	1	0	0	0	0	0	1	0	1	0	1	0	0	0	0	0	0	0	none	mild	0	0	15001	0	0	0	0	0	0	1	0	0	0	0	0	0	0	0
16478010	7	0	1.yes	0.no	1.yes	0.no	0.no	0.no	0	0	0	1	0	0	0	0	0	1	0	1	0	1	0	0	0	0	0	0	0	none	mild	0	0	15001	0	0	0	0	0	0	0	1	0	0	0	0	0	0	0
16478010	8	0	1.yes	0.no	1.yes	0.no	0.no	0.no	0	0	0	1	0	0	0	0	0	1	0	1	0	1	0	0	0	0	0	0	0	none	severe	0	0	15001	0	0	0	0	0	0	0	0	1	0	0	0	0	0	0
16478010	9	0	1.yes	0.no	1.yes	0.no	0.no	0.no	0	0	0	1	0	0	0	0	0	1	0	1	0	1	0	0	0	0	0	0	0	none	severe	0	0	15001	0	0	0	0	0	0	0	0	0	1	0	0	0	0	0
16478010	10	0	1.yes	0.no	1.yes	0.no	0.no	0.no	0	0	0	1	0	0	0	0	0	1	0	1	0	1	0	0	0	0	0	0	0	none	severe	0	0	15001	0	0	0	0	0	0	0	0	0	0	1	0	0	0	0
16478010	11	0	1.yes	0.no	1.yes	0.no	0.no	0.no	0	0	0	1	0	0	0	0	0	1	0	1	0	1	0	0	0	0	0	0	0	none	none	0	0	15001	0	0	0	0	0	0	0	0	0	0	0	1	0	0	0
16478010	12	0	1.yes	0.no	1.yes	0.no	0.no	0.no	0	0	0	1	0	0	0	0	0	1	0	1	0	1	0	0	0	0	0	0	0	none	moderate	0	0	15001	0	0	0	0	0	0	0	0	0	0	0	0	1	0	0
16478010	13	0	1.yes	0.no	1.yes	0.no	0.no	0.no	0	0	0	1	0	0	0	0	0	1	0	1	0	1	0	0	0	0	0	0	0	none	severe	0	0	15001	0	0	0	0	0	0	0	0	0	0	0	0	0	1	0
16478010	14	0	1.yes	0.no	1.yes	0.no	0.no	0.no	0	0	0	1	0	0	0	0	0	1	0	1	0	1	0	0	0	0	0	0	0	none	mild	0	0	15001	0	0	0	0	0	0	0	0	0	0	0	0	0	0	1
16478010	15	0	1.yes	0.no	1.yes	0.no	0.no	0.no	0	0	0	1	0	0	0	0	0	1	0	1	0	1	0	0	0	0	0	0	0	none	moderate	0	0	15001	0	0	0	0	0	0	0	0	0	0	0	0	0	0	0
16484020	1	3	1.yes	0.no	0.no	0.no	1.yes	1.yes	1	0	0	0	1	0	0	0	0	1	0	1	0	1	0	0	0	1	0	0	0	severe	moderate	0	0	14095	0	0	1	0	0	0	0	0	0	0	0	0	0	0	0
16484020	2	3	1.yes	0.no	0.no	0.no	1.yes	1.yes	1	0	0	0	1	0	0	0	0	1	0	1	0	1	0	0	0	1	0	0	0	severe	none	0	0	14095	0	0	0	1	0	0	0	0	0	0	0	0	0	0	0
16484020	3	3	1.yes	0.no	0.no	0.no	1.yes	1.yes	1	0	0	0	1	0	0	0	0	1	0	1	0	1	0	0	0	1	0	0	0	severe	mild	0	0	14095	0	0	0	0	1	0	0	0	0	0	0	0	0	0	0
16484020	4	3	1.yes	0.no	0.no	0.no	1.yes	1.yes	1	0	0	0	1	0	0	0	0	1	0	1	0	1	0	0	0	1	0	0	0	severe	mild	0	0	14095	0	0	0	0	0	1	0	0	0	0	0	0	0	0	0
16484020	5	3	1.yes	0.no	0.no	0.no	1.yes	1.yes	1	0	0	0	1	0	0	0	0	1	0	1	0	1	0	0	0	1	0	0	0	severe	moderate	0	0	14095	0	0	0	0	0	0	0	0	0	0	0	0	0	0	0
16484020	6	3	1.yes	0.no	0.no	0.no	1.yes	1.yes	1	0	0	0	1	0	0	0	0	1	0	1	0	1	0	0	0	1	0	0	0	severe	mild	0	0	14095	0	0	0	0	0	0	1	0	0	0	0	0	0	0	0
16484020	7	3	1.yes	0.no	0.no	0.no	1.yes	1.yes	1	0	0	0	1	0	0	0	0	1	0	1	0	1	0	0	0	1	0	0	0	severe	mild	0	0	14095	0	0	0	0	0	0	0	1	0	0	0	0	0	0	0
16484020	8	3	1.yes	0.no	0.no	0.no	1.yes	1.yes	1	0	0	0	1	0	0	0	0	1	0	1	0	1	0	0	0	1	0	0	0	severe	moderate	0	0	14095	0	0	0	0	0	0	0	0	1	0	0	0	0	0	0
16484020	9	3	1.yes	0.no	0.no	0.no	1.yes	1.yes	1	0	0	0	1	0	0	0	0	1	0	1	0	1	0	0	0	1	0	0	0	severe	moderate	0	0	14095	0	0	0	0	0	0	0	0	0	1	0	0	0	0	0
16484020	10	3	1.yes	0.no	0.no	0.no	1.yes	1.yes	1	0	0	0	1	0	0	0	0	1	0	1	0	1	0	0	0	1	0	0	0	severe	severe	0	0	14095	0	0	0	0	0	0	0	0	0	0	1	0	0	0	0
16484020	11	3	1.yes	0.no	0.no	0.no	1.yes	1.yes	1	0	0	0	1	0	0	0	0	1	0	1	0	1	0	0	0	1	0	0	0	severe	mild	0	0	14095	0	0	0	0	0	0	0	0	0	0	0	1	0	0	0
16484020	12	3	1.yes	0.no	0.no	0.no	1.yes	1.yes	1	0	0	0	1	0	0	0	0	1	0	1	0	1	0	0	0	1	0	0	0	severe	mild	0	0	14095	0	0	0	0	0	0	0	0	0	0	0	0	1	0	0
16484020	13	3	1.yes	0.no	0.no	0.no	1.yes	1.yes	1	0	0	0	1	0	0	0	0	1	0	1	0	1	0	0	0	1	0	0	0	severe	mild	0	0	14095	0	0	0	0	0	0	0	0	0	0	0	0	0	1	0
16484020	14	3	1.yes	0.no	0.no	0.no	1.yes	1.yes	1	0	0	0	1	0	0	0	0	1	0	1	0	1	0	0	0	1	0	0	0	severe	moderate	0	0	14095	0	0	0	0	0	0	0	0	0	0	0	0	0	0	1
16484020	15	3	1.yes	0.no	0.no	0.no	1.yes	1.yes	1	0	0	0	1	0	0	0	0	1	0	1	0	1	0	0	0	1	0	0	0	severe	moderate	0	0	14095	0	0	0	0	0	0	0	0	0	0	0	0	0	0	0
16491010	1	1	0.no	0.no	0.no	0.no	0.no	1.yes	0	0	0	1	0	0	0	0	1	0	0	1	0	1	0	0	0	0	0	0	0	mild	mild	0	0	19307	0	0	1	0	0	0	0	0	0	0	0	0	0	0	0
16491010	2	1	0.no	0.no	0.no	0.no	0.no	1.yes	0	0	0	1	0	0	0	0	1	0	0	1	0	1	0	0	0	0	0	0	0	mild	none	0	0	19307	0	0	0	1	0	0	0	0	0	0	0	0	0	0	0
16491010	3	1	0.no	0.no	0.no	0.no	0.no	1.yes	0	0	0	1	0	0	0	0	1	0	0	1	0	1	0	0	0	0	0	0	0	mild	mild	0	0	19307	0	0	0	0	1	0	0	0	0	0	0	0	0	0	0
16491010	4	1	0.no	0.no	0.no	0.no	0.no	1.yes	0	0	0	1	0	0	0	0	1	0	0	1	0	1	0	0	0	0	0	0	0	mild	mild	0	0	19307	0	0	0	0	0	1	0	0	0	0	0	0	0	0	0
16491010	5	1	0.no	0.no	0.no	0.no	0.no	1.yes	0	0	0	1	0	0	0	0	1	0	0	1	0	1	0	0	0	0	0	0	0	mild	moderate	0	0	19307	0	0	0	0	0	0	0	0	0	0	0	0	0	0	0
16491010	6	1	0.no	0.no	0.no	0.no	0.no	1.yes	0	0	0	1	0	0	0	0	1	0	0	1	0	1	0	0	0	0	0	0	0	mild	none	0	0	19307	0	0	0	0	0	0	1	0	0	0	0	0	0	0	0
16491010	7	1	0.no	0.no	0.no	0.no	0.no	1.yes	0	0	0	1	0	0	0	0	1	0	0	1	0	1	0	0	0	0	0	0	0	mild	none	0	0	19307	0	0	0	0	0	0	0	1	0	0	0	0	0	0	0
16491010	8	1	0.no	0.no	0.no	0.no	0.no	1.yes	0	0	0	1	0	0	0	0	1	0	0	1	0	1	0	0	0	0	0	0	0	mild	mild	0	0	19307	0	0	0	0	0	0	0	0	1	0	0	0	0	0	0
16491010	9	1	0.no	0.no	0.no	0.no	0.no	1.yes	0	0	0	1	0	0	0	0	1	0	0	1	0	1	0	0	0	0	0	0	0	mild	severe	0	0	19307	0	0	0	0	0	0	0	0	0	1	0	0	0	0	0
16491010	10	1	0.no	0.no	0.no	0.no	0.no	1.yes	0	0	0	1	0	0	0	0	1	0	0	1	0	1	0	0	0	0	0	0	0	mild	moderate	0	0	19307	0	0	0	0	0	0	0	0	0	0	1	0	0	0	0
16491010	11	1	0.no	0.no	0.no	0.no	0.no	1.yes	0	0	0	1	0	0	0	0	1	0	0	1	0	1	0	0	0	0	0	0	0	mild	none	0	0	19307	0	0	0	0	0	0	0	0	0	0	0	1	0	0	0
16491010	12	1	0.no	0.no	0.no	0.no	0.no	1.yes	0	0	0	1	0	0	0	0	1	0	0	1	0	1	0	0	0	0	0	0	0	mild	mild	0	0	19307	0	0	0	0	0	0	0	0	0	0	0	0	1	0	0
16491010	13	1	0.no	0.no	0.no	0.no	0.no	1.yes	0	0	0	1	0	0	0	0	1	0	0	1	0	1	0	0	0	0	0	0	0	mild	moderate	0	0	19307	0	0	0	0	0	0	0	0	0	0	0	0	0	1	0
16491010	14	1	0.no	0.no	0.no	0.no	0.no	1.yes	0	0	0	1	0	0	0	0	1	0	0	1	0	1	0	0	0	0	0	0	0	mild	moderate	0	0	19307	0	0	0	0	0	0	0	0	0	0	0	0	0	0	1
16491010	15	1	0.no	0.no	0.no	0.no	0.no	1.yes	0	0	0	1	0	0	0	0	1	0	0	1	0	1	0	0	0	0	0	0	0	mild	severe	0	0	19307	0	0	0	0	0	0	0	0	0	0	0	0	0	0	0
16500010	1	0	0.no	0.no	0.no	0.no	0.no	0.no	0	0	0	1	0	0	0	0	0	0	1	0	1	1	0	0	0	1	0	0	0	mild	mild	0	0	15239	0	0	1	0	0	0	0	0	0	0	0	0	0	0	0
16500010	2	0	0.no	0.no	0.no	0.no	0.no	0.no	0	0	0	1	0	0	0	0	0	0	1	0	1	1	0	0	0	1	0	0	0	mild	none	0	0	15239	0	0	0	1	0	0	0	0	0	0	0	0	0	0	0
16500010	3	0	0.no	0.no	0.no	0.no	0.no	0.no	0	0	0	1	0	0	0	0	0	0	1	0	1	1	0	0	0	1	0	0	0	mild	moderate	0	0	15239	0	0	0	0	1	0	0	0	0	0	0	0	0	0	0
16500010	4	0	0.no	0.no	0.no	0.no	0.no	0.no	0	0	0	1	0	0	0	0	0	0	1	0	1	1	0	0	0	1	0	0	0	mild	moderate	0	0	15239	0	0	0	0	0	1	0	0	0	0	0	0	0	0	0
16500010	5	0	0.no	0.no	0.no	0.no	0.no	0.no	0	0	0	1	0	0	0	0	0	0	1	0	1	1	0	0	0	1	0	0	0	mild	extreme	0	0	15239	0	0	0	0	0	0	0	0	0	0	0	0	0	0	0
16500010	6	0	0.no	0.no	0.no	0.no	0.no	0.no	0	0	0	1	0	0	0	0	0	0	1	0	1	1	0	0	0	1	0	0	0	mild	none	0	0	15239	0	0	0	0	0	0	1	0	0	0	0	0	0	0	0
16500010	7	0	0.no	0.no	0.no	0.no	0.no	0.no	0	0	0	1	0	0	0	0	0	0	1	0	1	1	0	0	0	1	0	0	0	mild	none	0	0	15239	0	0	0	0	0	0	0	1	0	0	0	0	0	0	0
16500010	8	0	0.no	0.no	0.no	0.no	0.no	0.no	0	0	0	1	0	0	0	0	0	0	1	0	1	1	0	0	0	1	0	0	0	mild	severe	0	0	15239	0	0	0	0	0	0	0	0	1	0	0	0	0	0	0
16500010	9	0	0.no	0.no	0.no	0.no	0.no	0.no	0	0	0	1	0	0	0	0	0	0	1	0	1	1	0	0	0	1	0	0	0	mild	severe	0	0	15239	0	0	0	0	0	0	0	0	0	1	0	0	0	0	0
16500010	10	0	0.no	0.no	0.no	0.no	0.no	0.no	0	0	0	1	0	0	0	0	0	0	1	0	1	1	0	0	0	1	0	0	0	mild	severe	0	0	15239	0	0	0	0	0	0	0	0	0	0	1	0	0	0	0
16500010	11	0	0.no	0.no	0.no	0.no	0.no	0.no	0	0	0	1	0	0	0	0	0	0	1	0	1	1	0	0	0	1	0	0	0	mild	none	0	0	15239	0	0	0	0	0	0	0	0	0	0	0	1	0	0	0
16500010	12	0	0.no	0.no	0.no	0.no	0.no	0.no	0	0	0	1	0	0	0	0	0	0	1	0	1	1	0	0	0	1	0	0	0	mild	severe	0	0	15239	0	0	0	0	0	0	0	0	0	0	0	0	1	0	0
16500010	13	0	0.no	0.no	0.no	0.no	0.no	0.no	0	0	0	1	0	0	0	0	0	0	1	0	1	1	0	0	0	1	0	0	0	mild	severe	0	0	15239	0	0	0	0	0	0	0	0	0	0	0	0	0	1	0
16500010	14	0	0.no	0.no	0.no	0.no	0.no	0.no	0	0	0	1	0	0	0	0	0	0	1	0	1	1	0	0	0	1	0	0	0	mild	moderate	0	0	15239	0	0	0	0	0	0	0	0	0	0	0	0	0	0	1
16500010	15	0	0.no	0.no	0.no	0.no	0.no	0.no	0	0	0	1	0	0	0	0	0	0	1	0	1	1	0	0	0	1	0	0	0	mild	severe	0	0	15239	0	0	0	0	0	0	0	0	0	0	0	0	0	0	0
16500020	1	1	0.no	0.no	0.no	0.no	0.no	1.yes	0	0	1	0	0	0	0	0	0	1	0	1	0	1	0	0	0	1	0	0	0		mild	0	0	13036	0	0	1	0	0	0	0	0	0	0	0	0	0	0	0
16500020	2	1	0.no	0.no	0.no	0.no	0.no	1.yes	0	0	1	0	0	0	0	0	0	1	0	1	0	1	0	0	0	1	0	0	0		none	0	0	13036	0	0	0	1	0	0	0	0	0	0	0	0	0	0	0
16500020	3	1	0.no	0.no	0.no	0.no	0.no	1.yes	0	0	1	0	0	0	0	0	0	1	0	1	0	1	0	0	0	1	0	0	0		moderate	0	0	13036	0	0	0	0	1	0	0	0	0	0	0	0	0	0	0
16500020	4	1	0.no	0.no	0.no	0.no	0.no	1.yes	0	0	1	0	0	0	0	0	0	1	0	1	0	1	0	0	0	1	0	0	0		mild	0	0	13036	0	0	0	0	0	1	0	0	0	0	0	0	0	0	0
16500020	5	1	0.no	0.no	0.no	0.no	0.no	1.yes	0	0	1	0	0	0	0	0	0	1	0	1	0	1	0	0	0	1	0	0	0		severe	0	0	13036	0	0	0	0	0	0	0	0	0	0	0	0	0	0	0
16500020	6	1	0.no	0.no	0.no	0.no	0.no	1.yes	0	0	1	0	0	0	0	0	0	1	0	1	0	1	0	0	0	1	0	0	0		mild	0	0	13036	0	0	0	0	0	0	1	0	0	0	0	0	0	0	0
16500020	7	1	0.no	0.no	0.no	0.no	0.no	1.yes	0	0	1	0	0	0	0	0	0	1	0	1	0	1	0	0	0	1	0	0	0		none	0	0	13036	0	0	0	0	0	0	0	1	0	0	0	0	0	0	0
16500020	8	1	0.no	0.no	0.no	0.no	0.no	1.yes	0	0	1	0	0	0	0	0	0	1	0	1	0	1	0	0	0	1	0	0	0		moderate	0	0	13036	0	0	0	0	0	0	0	0	1	0	0	0	0	0	0
16500020	9	1	0.no	0.no	0.no	0.no	0.no	1.yes	0	0	1	0	0	0	0	0	0	1	0	1	0	1	0	0	0	1	0	0	0		severe	0	0	13036	0	0	0	0	0	0	0	0	0	1	0	0	0	0	0
16500020	10	1	0.no	0.no	0.no	0.no	0.no	1.yes	0	0	1	0	0	0	0	0	0	1	0	1	0	1	0	0	0	1	0	0	0		moderate	0	0	13036	0	0	0	0	0	0	0	0	0	0	1	0	0	0	0
16500020	11	1	0.no	0.no	0.no	0.no	0.no	1.yes	0	0	1	0	0	0	0	0	0	1	0	1	0	1	0	0	0	1	0	0	0		none	0	0	13036	0	0	0	0	0	0	0	0	0	0	0	1	0	0	0
16500020	12	1	0.no	0.no	0.no	0.no	0.no	1.yes	0	0	1	0	0	0	0	0	0	1	0	1	0	1	0	0	0	1	0	0	0		mild	0	0	13036	0	0	0	0	0	0	0	0	0	0	0	0	1	0	0
16500020	13	1	0.no	0.no	0.no	0.no	0.no	1.yes	0	0	1	0	0	0	0	0	0	1	0	1	0	1	0	0	0	1	0	0	0		severe	0	0	13036	0	0	0	0	0	0	0	0	0	0	0	0	0	1	0
16500020	14	1	0.no	0.no	0.no	0.no	0.no	1.yes	0	0	1	0	0	0	0	0	0	1	0	1	0	1	0	0	0	1	0	0	0		moderate	0	0	13036	0	0	0	0	0	0	0	0	0	0	0	0	0	0	1
16500020	15	1	0.no	0.no	0.no	0.no	0.no	1.yes	0	0	1	0	0	0	0	0	0	1	0	1	0	1	0	0	0	1	0	0	0		moderate	0	0	13036	0	0	0	0	0	0	0	0	0	0	0	0	0	0	0
16528030	1	3	1.yes	1.yes	0.no	0.no	1.yes	1.yes	2	1	0	0	0	0	0	0	1	0	0	0	1	0	1	0	0	1	1	0	1	severe	mild	0	0	6919	0	0	1	0	0	0	0	0	0	0	0	0	0	0	0
16528030	2	3	1.yes	1.yes	0.no	0.no	1.yes	1.yes	2	1	0	0	0	0	0	0	1	0	0	0	1	0	1	0	0	1	1	0	1	severe	mild	0	0	6919	0	0	0	1	0	0	0	0	0	0	0	0	0	0	0
16528030	3	3	1.yes	1.yes	0.no	0.no	1.yes	1.yes	2	1	0	0	0	0	0	0	1	0	0	0	1	0	1	0	0	1	1	0	1	severe	mild	0	0	6919	0	0	0	0	1	0	0	0	0	0	0	0	0	0	0
16528030	4	3	1.yes	1.yes	0.no	0.no	1.yes	1.yes	2	1	0	0	0	0	0	0	1	0	0	0	1	0	1	0	0	1	1	0	1	severe	moderate	0	0	6919	0	0	0	0	0	1	0	0	0	0	0	0	0	0	0
16528030	5	3	1.yes	1.yes	0.no	0.no	1.yes	1.yes	2	1	0	0	0	0	0	0	1	0	0	0	1	0	1	0	0	1	1	0	1	severe	mild	0	0	6919	0	0	0	0	0	0	0	0	0	0	0	0	0	0	0
16528030	6	3	1.yes	1.yes	0.no	0.no	1.yes	1.yes	2	1	0	0	0	0	0	0	1	0	0	0	1	0	1	0	0	1	1	0	1	severe	mild	0	0	6919	0	0	0	0	0	0	1	0	0	0	0	0	0	0	0
16528030	7	3	1.yes	1.yes	0.no	0.no	1.yes	1.yes	2	1	0	0	0	0	0	0	1	0	0	0	1	0	1	0	0	1	1	0	1	severe	mild	0	0	6919	0	0	0	0	0	0	0	1	0	0	0	0	0	0	0
16528030	8	3	1.yes	1.yes	0.no	0.no	1.yes	1.yes	2	1	0	0	0	0	0	0	1	0	0	0	1	0	1	0	0	1	1	0	1	severe	moderate	0	0	6919	0	0	0	0	0	0	0	0	1	0	0	0	0	0	0
16528030	9	3	1.yes	1.yes	0.no	0.no	1.yes	1.yes	2	1	0	0	0	0	0	0	1	0	0	0	1	0	1	0	0	1	1	0	1	severe	severe	0	0	6919	0	0	0	0	0	0	0	0	0	1	0	0	0	0	0
16528030	10	3	1.yes	1.yes	0.no	0.no	1.yes	1.yes	2	1	0	0	0	0	0	0	1	0	0	0	1	0	1	0	0	1	1	0	1	severe	severe	0	0	6919	0	0	0	0	0	0	0	0	0	0	1	0	0	0	0
16528030	11	3	1.yes	1.yes	0.no	0.no	1.yes	1.yes	2	1	0	0	0	0	0	0	1	0	0	0	1	0	1	0	0	1	1	0	1	severe	severe	0	0	6919	0	0	0	0	0	0	0	0	0	0	0	1	0	0	0
16528030	12	3	1.yes	1.yes	0.no	0.no	1.yes	1.yes	2	1	0	0	0	0	0	0	1	0	0	0	1	0	1	0	0	1	1	0	1	severe	moderate	0	0	6919	0	0	0	0	0	0	0	0	0	0	0	0	1	0	0
16528030	13	3	1.yes	1.yes	0.no	0.no	1.yes	1.yes	2	1	0	0	0	0	0	0	1	0	0	0	1	0	1	0	0	1	1	0	1	severe	moderate	0	0	6919	0	0	0	0	0	0	0	0	0	0	0	0	0	1	0
16528030	14	3	1.yes	1.yes	0.no	0.no	1.yes	1.yes	2	1	0	0	0	0	0	0	1	0	0	0	1	0	1	0	0	1	1	0	1	severe	moderate	0	0	6919	0	0	0	0	0	0	0	0	0	0	0	0	0	0	1
16528030	15	3	1.yes	1.yes	0.no	0.no	1.yes	1.yes	2	1	0	0	0	0	0	0	1	0	0	0	1	0	1	0	0	1	1	0	1	severe	moderate	0	0	6919	0	0	0	0	0	0	0	0	0	0	0	0	0	0	0
16528040	1	0	0.no	1.yes	0.no	0.no	0.no	1.yes	1	0	1	0	0	0	0	0	1	0	0	1	0	0	1	0	0	1	1	0	0	mild	none	0	0	6860	0	0	1	0	0	0	0	0	0	0	0	0	0	0	0
16528040	2	0	0.no	1.yes	0.no	0.no	0.no	1.yes	1	0	1	0	0	0	0	0	1	0	0	1	0	0	1	0	0	1	1	0	0	mild	none	0	0	6860	0	0	0	1	0	0	0	0	0	0	0	0	0	0	0
16528040	3	0	0.no	1.yes	0.no	0.no	0.no	1.yes	1	0	1	0	0	0	0	0	1	0	0	1	0	0	1	0	0	1	1	0	0	mild	mild	0	0	6860	0	0	0	0	1	0	0	0	0	0	0	0	0	0	0
16528040	4	0	0.no	1.yes	0.no	0.no	0.no	1.yes	1	0	1	0	0	0	0	0	1	0	0	1	0	0	1	0	0	1	1	0	0	mild	mild	0	0	6860	0	0	0	0	0	1	0	0	0	0	0	0	0	0	0
16528040	5	0	0.no	1.yes	0.no	0.no	0.no	1.yes	1	0	1	0	0	0	0	0	1	0	0	1	0	0	1	0	0	1	1	0	0	mild	severe	0	0	6860	0	0	0	0	0	0	0	0	0	0	0	0	0	0	0
16528040	6	0	0.no	1.yes	0.no	0.no	0.no	1.yes	1	0	1	0	0	0	0	0	1	0	0	1	0	0	1	0	0	1	1	0	0	mild	mild	0	0	6860	0	0	0	0	0	0	1	0	0	0	0	0	0	0	0
16528040	7	0	0.no	1.yes	0.no	0.no	0.no	1.yes	1	0	1	0	0	0	0	0	1	0	0	1	0	0	1	0	0	1	1	0	0	mild	none	0	0	6860	0	0	0	0	0	0	0	1	0	0	0	0	0	0	0
16528040	8	0	0.no	1.yes	0.no	0.no	0.no	1.yes	1	0	1	0	0	0	0	0	1	0	0	1	0	0	1	0	0	1	1	0	0	mild	moderate	0	0	6860	0	0	0	0	0	0	0	0	1	0	0	0	0	0	0
16528040	9	0	0.no	1.yes	0.no	0.no	0.no	1.yes	1	0	1	0	0	0	0	0	1	0	0	1	0	0	1	0	0	1	1	0	0	mild	extreme	0	0	6860	0	0	0	0	0	0	0	0	0	1	0	0	0	0	0
16528040	10	0	0.no	1.yes	0.no	0.no	0.no	1.yes	1	0	1	0	0	0	0	0	1	0	0	1	0	0	1	0	0	1	1	0	0	mild	severe	0	0	6860	0	0	0	0	0	0	0	0	0	0	1	0	0	0	0
16528040	11	0	0.no	1.yes	0.no	0.no	0.no	1.yes	1	0	1	0	0	0	0	0	1	0	0	1	0	0	1	0	0	1	1	0	0	mild	none	0	0	6860	0	0	0	0	0	0	0	0	0	0	0	1	0	0	0
16528040	12	0	0.no	1.yes	0.no	0.no	0.no	1.yes	1	0	1	0	0	0	0	0	1	0	0	1	0	0	1	0	0	1	1	0	0	mild	moderate	0	0	6860	0	0	0	0	0	0	0	0	0	0	0	0	1	0	0
16528040	13	0	0.no	1.yes	0.no	0.no	0.no	1.yes	1	0	1	0	0	0	0	0	1	0	0	1	0	0	1	0	0	1	1	0	0	mild	severe	0	0	6860	0	0	0	0	0	0	0	0	0	0	0	0	0	1	0
16528040	14	0	0.no	1.yes	0.no	0.no	0.no	1.yes	1	0	1	0	0	0	0	0	1	0	0	1	0	0	1	0	0	1	1	0	0	mild	moderate	0	0	6860	0	0	0	0	0	0	0	0	0	0	0	0	0	0	1
16528040	15	0	0.no	1.yes	0.no	0.no	0.no	1.yes	1	0	1	0	0	0	0	0	1	0	0	1	0	0	1	0	0	1	1	0	0	mild	moderate	0	0	6860	0	0	0	0	0	0	0	0	0	0	0	0	0	0	0
16648010	1	0	1.yes	0.no	0.no	0.no	0.no	1.yes	0	0	0	0	1	0	0	0	1	0	0	0	1	1	0	0	0	1	1	0	0	mild	severe	0	0	17105	0	0	1	0	0	0	0	0	0	0	0	0	0	0	0
16648010	2	0	1.yes	0.no	0.no	0.no	0.no	1.yes	0	0	0	0	1	0	0	0	1	0	0	0	1	1	0	0	0	1	1	0	0	mild	none	0	0	17105	0	0	0	1	0	0	0	0	0	0	0	0	0	0	0
16648010	3	0	1.yes	0.no	0.no	0.no	0.no	1.yes	0	0	0	0	1	0	0	0	1	0	0	0	1	1	0	0	0	1	1	0	0	mild	extreme	0	0	17105	0	0	0	0	1	0	0	0	0	0	0	0	0	0	0
16648010	4	0	1.yes	0.no	0.no	0.no	0.no	1.yes	0	0	0	0	1	0	0	0	1	0	0	0	1	1	0	0	0	1	1	0	0	mild	severe	0	0	17105	0	0	0	0	0	1	0	0	0	0	0	0	0	0	0
16648010	5	0	1.yes	0.no	0.no	0.no	0.no	1.yes	0	0	0	0	1	0	0	0	1	0	0	0	1	1	0	0	0	1	1	0	0	mild	extreme	0	0	17105	0	0	0	0	0	0	0	0	0	0	0	0	0	0	0
16648010	6	0	1.yes	0.no	0.no	0.no	0.no	1.yes	0	0	0	0	1	0	0	0	1	0	0	0	1	1	0	0	0	1	1	0	0	mild	none	0	0	17105	0	0	0	0	0	0	1	0	0	0	0	0	0	0	0
16648010	7	0	1.yes	0.no	0.no	0.no	0.no	1.yes	0	0	0	0	1	0	0	0	1	0	0	0	1	1	0	0	0	1	1	0	0	mild	none	0	0	17105	0	0	0	0	0	0	0	1	0	0	0	0	0	0	0
16648010	8	0	1.yes	0.no	0.no	0.no	0.no	1.yes	0	0	0	0	1	0	0	0	1	0	0	0	1	1	0	0	0	1	1	0	0	mild	mild	0	0	17105	0	0	0	0	0	0	0	0	1	0	0	0	0	0	0
16648010	9	0	1.yes	0.no	0.no	0.no	0.no	1.yes	0	0	0	0	1	0	0	0	1	0	0	0	1	1	0	0	0	1	1	0	0	mild	severe	0	0	17105	0	0	0	0	0	0	0	0	0	1	0	0	0	0	0
16648010	10	0	1.yes	0.no	0.no	0.no	0.no	1.yes	0	0	0	0	1	0	0	0	1	0	0	0	1	1	0	0	0	1	1	0	0	mild	extreme	0	0	17105	0	0	0	0	0	0	0	0	0	0	1	0	0	0	0
16648010	11	0	1.yes	0.no	0.no	0.no	0.no	1.yes	0	0	0	0	1	0	0	0	1	0	0	0	1	1	0	0	0	1	1	0	0	mild	none	0	0	17105	0	0	0	0	0	0	0	0	0	0	0	1	0	0	0
16648010	12	0	1.yes	0.no	0.no	0.no	0.no	1.yes	0	0	0	0	1	0	0	0	1	0	0	0	1	1	0	0	0	1	1	0	0	mild	moderate	0	0	17105	0	0	0	0	0	0	0	0	0	0	0	0	1	0	0
16648010	13	0	1.yes	0.no	0.no	0.no	0.no	1.yes	0	0	0	0	1	0	0	0	1	0	0	0	1	1	0	0	0	1	1	0	0	mild	severe	0	0	17105	0	0	0	0	0	0	0	0	0	0	0	0	0	1	0
16648010	14	0	1.yes	0.no	0.no	0.no	0.no	1.yes	0	0	0	0	1	0	0	0	1	0	0	0	1	1	0	0	0	1	1	0	0	mild	moderate	0	0	17105	0	0	0	0	0	0	0	0	0	0	0	0	0	0	1
16648010	15	0	1.yes	0.no	0.no	0.no	0.no	1.yes	0	0	0	0	1	0	0	0	1	0	0	0	1	1	0	0	0	1	1	0	0	mild	moderate	0	0	17105	0	0	0	0	0	0	0	0	0	0	0	0	0	0	0
16648020	1	0	0.no	0.no	0.no	0.no	0.no	1.yes	0	0	0	1	0	0	0	0	1	0	0	1	0	1	0	0	0	1	0	0	0	none	none	0	0	17016	0	0	1	0	0	0	0	0	0	0	0	0	0	0	0
16648020	2	0	0.no	0.no	0.no	0.no	0.no	1.yes	0	0	0	1	0	0	0	0	1	0	0	1	0	1	0	0	0	1	0	0	0	none	none	0	0	17016	0	0	0	1	0	0	0	0	0	0	0	0	0	0	0
16648020	3	0	0.no	0.no	0.no	0.no	0.no	1.yes	0	0	0	1	0	0	0	0	1	0	0	1	0	1	0	0	0	1	0	0	0	none	mild	0	0	17016	0	0	0	0	1	0	0	0	0	0	0	0	0	0	0
16648020	4	0	0.no	0.no	0.no	0.no	0.no	1.yes	0	0	0	1	0	0	0	0	1	0	0	1	0	1	0	0	0	1	0	0	0	none	none	0	0	17016	0	0	0	0	0	1	0	0	0	0	0	0	0	0	0
16648020	5	0	0.no	0.no	0.no	0.no	0.no	1.yes	0	0	0	1	0	0	0	0	1	0	0	1	0	1	0	0	0	1	0	0	0	none	mild	0	0	17016	0	0	0	0	0	0	0	0	0	0	0	0	0	0	0
16648020	6	0	0.no	0.no	0.no	0.no	0.no	1.yes	0	0	0	1	0	0	0	0	1	0	0	1	0	1	0	0	0	1	0	0	0	none	none	0	0	17016	0	0	0	0	0	0	1	0	0	0	0	0	0	0	0
16648020	7	0	0.no	0.no	0.no	0.no	0.no	1.yes	0	0	0	1	0	0	0	0	1	0	0	1	0	1	0	0	0	1	0	0	0	none	none	0	0	17016	0	0	0	0	0	0	0	1	0	0	0	0	0	0	0
16648020	8	0	0.no	0.no	0.no	0.no	0.no	1.yes	0	0	0	1	0	0	0	0	1	0	0	1	0	1	0	0	0	1	0	0	0	none	mild	0	0	17016	0	0	0	0	0	0	0	0	1	0	0	0	0	0	0
16648020	9	0	0.no	0.no	0.no	0.no	0.no	1.yes	0	0	0	1	0	0	0	0	1	0	0	1	0	1	0	0	0	1	0	0	0	none	moderate	0	0	17016	0	0	0	0	0	0	0	0	0	1	0	0	0	0	0
16648020	10	0	0.no	0.no	0.no	0.no	0.no	1.yes	0	0	0	1	0	0	0	0	1	0	0	1	0	1	0	0	0	1	0	0	0	none	mild	0	0	17016	0	0	0	0	0	0	0	0	0	0	1	0	0	0	0
16648020	11	0	0.no	0.no	0.no	0.no	0.no	1.yes	0	0	0	1	0	0	0	0	1	0	0	1	0	1	0	0	0	1	0	0	0	none	none	0	0	17016	0	0	0	0	0	0	0	0	0	0	0	1	0	0	0
16648020	12	0	0.no	0.no	0.no	0.no	0.no	1.yes	0	0	0	1	0	0	0	0	1	0	0	1	0	1	0	0	0	1	0	0	0	none	mild	0	0	17016	0	0	0	0	0	0	0	0	0	0	0	0	1	0	0
16648020	13	0	0.no	0.no	0.no	0.no	0.no	1.yes	0	0	0	1	0	0	0	0	1	0	0	1	0	1	0	0	0	1	0	0	0	none	moderate	0	0	17016	0	0	0	0	0	0	0	0	0	0	0	0	0	1	0
16648020	14	0	0.no	0.no	0.no	0.no	0.no	1.yes	0	0	0	1	0	0	0	0	1	0	0	1	0	1	0	0	0	1	0	0	0	none	mild	0	0	17016	0	0	0	0	0	0	0	0	0	0	0	0	0	0	1
16648020	15	0	0.no	0.no	0.no	0.no	0.no	1.yes	0	0	0	1	0	0	0	0	1	0	0	1	0	1	0	0	0	1	0	0	0	none	moderate	0	0	17016	0	0	0	0	0	0	0	0	0	0	0	0	0	0	0
16710010	1	0	0.no	0.no	0.no	0.no	0.no	0.no	0	0	1	0	0	0	0	0	0	1	0	1	0	1	0	0	0	0	0	0	0	none	none	0	0	14534	0	0	1	0	0	0	0	0	0	0	0	0	0	0	0
16710010	2	0	0.no	0.no	0.no	0.no	0.no	0.no	0	0	1	0	0	0	0	0	0	1	0	1	0	1	0	0	0	0	0	0	0	none	none	0	0	14534	0	0	0	1	0	0	0	0	0	0	0	0	0	0	0
16710010	3	0	0.no	0.no	0.no	0.no	0.no	0.no	0	0	1	0	0	0	0	0	0	1	0	1	0	1	0	0	0	0	0	0	0	none	mild	0	0	14534	0	0	0	0	1	0	0	0	0	0	0	0	0	0	0
16710010	4	0	0.no	0.no	0.no	0.no	0.no	0.no	0	0	1	0	0	0	0	0	0	1	0	1	0	1	0	0	0	0	0	0	0	none	moderate	0	0	14534	0	0	0	0	0	1	0	0	0	0	0	0	0	0	0
16710010	5	0	0.no	0.no	0.no	0.no	0.no	0.no	0	0	1	0	0	0	0	0	0	1	0	1	0	1	0	0	0	0	0	0	0	none	severe	0	0	14534	0	0	0	0	0	0	0	0	0	0	0	0	0	0	0
16710010	6	0	0.no	0.no	0.no	0.no	0.no	0.no	0	0	1	0	0	0	0	0	0	1	0	1	0	1	0	0	0	0	0	0	0	none	none	0	0	14534	0	0	0	0	0	0	1	0	0	0	0	0	0	0	0
16710010	7	0	0.no	0.no	0.no	0.no	0.no	0.no	0	0	1	0	0	0	0	0	0	1	0	1	0	1	0	0	0	0	0	0	0	none	none	0	0	14534	0	0	0	0	0	0	0	1	0	0	0	0	0	0	0
16710010	8	0	0.no	0.no	0.no	0.no	0.no	0.no	0	0	1	0	0	0	0	0	0	1	0	1	0	1	0	0	0	0	0	0	0	none	mild	0	0	14534	0	0	0	0	0	0	0	0	1	0	0	0	0	0	0
16710010	9	0	0.no	0.no	0.no	0.no	0.no	0.no	0	0	1	0	0	0	0	0	0	1	0	1	0	1	0	0	0	0	0	0	0	none	moderate	0	0	14534	0	0	0	0	0	0	0	0	0	1	0	0	0	0	0
16710010	10	0	0.no	0.no	0.no	0.no	0.no	0.no	0	0	1	0	0	0	0	0	0	1	0	1	0	1	0	0	0	0	0	0	0	none	severe	0	0	14534	0	0	0	0	0	0	0	0	0	0	1	0	0	0	0
16710010	11	0	0.no	0.no	0.no	0.no	0.no	0.no	0	0	1	0	0	0	0	0	0	1	0	1	0	1	0	0	0	0	0	0	0	none	none	0	0	14534	0	0	0	0	0	0	0	0	0	0	0	1	0	0	0
16710010	12	0	0.no	0.no	0.no	0.no	0.no	0.no	0	0	1	0	0	0	0	0	0	1	0	1	0	1	0	0	0	0	0	0	0	none	mild	0	0	14534	0	0	0	0	0	0	0	0	0	0	0	0	1	0	0
16710010	13	0	0.no	0.no	0.no	0.no	0.no	0.no	0	0	1	0	0	0	0	0	0	1	0	1	0	1	0	0	0	0	0	0	0	none	severe	0	0	14534	0	0	0	0	0	0	0	0	0	0	0	0	0	1	0
16710010	14	0	0.no	0.no	0.no	0.no	0.no	0.no	0	0	1	0	0	0	0	0	0	1	0	1	0	1	0	0	0	0	0	0	0	none	moderate	0	0	14534	0	0	0	0	0	0	0	0	0	0	0	0	0	0	1
16710010	15	0	0.no	0.no	0.no	0.no	0.no	0.no	0	0	1	0	0	0	0	0	0	1	0	1	0	1	0	0	0	0	0	0	0	none	moderate	0	0	14534	0	0	0	0	0	0	0	0	0	0	0	0	0	0	0
16711010	1	2	1.yes	0.no	1.yes	0.no	0.no	1.yes	0	0	0	0	1	0	0	0	0	0	1	1	0	1	0	0	0	0	0	0	0	moderate	none	0	0	12585	0	0	1	0	0	0	0	0	0	0	0	0	0	0	0
16711010	2	2	1.yes	0.no	1.yes	0.no	0.no	1.yes	0	0	0	0	1	0	0	0	0	0	1	1	0	1	0	0	0	0	0	0	0	moderate	none	0	0	12585	0	0	0	1	0	0	0	0	0	0	0	0	0	0	0
16711010	3	2	1.yes	0.no	1.yes	0.no	0.no	1.yes	0	0	0	0	1	0	0	0	0	0	1	1	0	1	0	0	0	0	0	0	0	moderate	mild	0	0	12585	0	0	0	0	1	0	0	0	0	0	0	0	0	0	0
16711010	4	2	1.yes	0.no	1.yes	0.no	0.no	1.yes	0	0	0	0	1	0	0	0	0	0	1	1	0	1	0	0	0	0	0	0	0	moderate	mild	0	0	12585	0	0	0	0	0	1	0	0	0	0	0	0	0	0	0
16711010	5	2	1.yes	0.no	1.yes	0.no	0.no	1.yes	0	0	0	0	1	0	0	0	0	0	1	1	0	1	0	0	0	0	0	0	0	moderate	moderate	0	0	12585	0	0	0	0	0	0	0	0	0	0	0	0	0	0	0
16711010	6	2	1.yes	0.no	1.yes	0.no	0.no	1.yes	0	0	0	0	1	0	0	0	0	0	1	1	0	1	0	0	0	0	0	0	0	moderate	none	0	0	12585	0	0	0	0	0	0	1	0	0	0	0	0	0	0	0
16711010	7	2	1.yes	0.no	1.yes	0.no	0.no	1.yes	0	0	0	0	1	0	0	0	0	0	1	1	0	1	0	0	0	0	0	0	0	moderate	mild	0	0	12585	0	0	0	0	0	0	0	1	0	0	0	0	0	0	0
16711010	8	2	1.yes	0.no	1.yes	0.no	0.no	1.yes	0	0	0	0	1	0	0	0	0	0	1	1	0	1	0	0	0	0	0	0	0	moderate	moderate	0	0	12585	0	0	0	0	0	0	0	0	1	0	0	0	0	0	0
16711010	9	2	1.yes	0.no	1.yes	0.no	0.no	1.yes	0	0	0	0	1	0	0	0	0	0	1	1	0	1	0	0	0	0	0	0	0	moderate	severe	0	0	12585	0	0	0	0	0	0	0	0	0	1	0	0	0	0	0
16711010	10	2	1.yes	0.no	1.yes	0.no	0.no	1.yes	0	0	0	0	1	0	0	0	0	0	1	1	0	1	0	0	0	0	0	0	0	moderate	moderate	0	0	12585	0	0	0	0	0	0	0	0	0	0	1	0	0	0	0
16711010	11	2	1.yes	0.no	1.yes	0.no	0.no	1.yes	0	0	0	0	1	0	0	0	0	0	1	1	0	1	0	0	0	0	0	0	0	moderate	none	0	0	12585	0	0	0	0	0	0	0	0	0	0	0	1	0	0	0
16711010	12	2	1.yes	0.no	1.yes	0.no	0.no	1.yes	0	0	0	0	1	0	0	0	0	0	1	1	0	1	0	0	0	0	0	0	0	moderate	mild	0	0	12585	0	0	0	0	0	0	0	0	0	0	0	0	1	0	0
16711010	13	2	1.yes	0.no	1.yes	0.no	0.no	1.yes	0	0	0	0	1	0	0	0	0	0	1	1	0	1	0	0	0	0	0	0	0	moderate	severe	0	0	12585	0	0	0	0	0	0	0	0	0	0	0	0	0	1	0
16711010	14	2	1.yes	0.no	1.yes	0.no	0.no	1.yes	0	0	0	0	1	0	0	0	0	0	1	1	0	1	0	0	0	0	0	0	0	moderate	mild	0	0	12585	0	0	0	0	0	0	0	0	0	0	0	0	0	0	1
16711010	15	2	1.yes	0.no	1.yes	0.no	0.no	1.yes	0	0	0	0	1	0	0	0	0	0	1	1	0	1	0	0	0	0	0	0	0	moderate	moderate	0	0	12585	0	0	0	0	0	0	0	0	0	0	0	0	0	0	0
16715030	1	8	1.yes	0.no	0.no	0.no	0.no	0.no	0	0	0	1	0	0	1	0	0	0	0	1	0	1	0	0	0	1	0	0	1	extreme	mild	1	0	35659	0	0	1	0	0	0	0	0	0	0	0	0	0	0	0
16715030	2	8	1.yes	0.no	0.no	0.no	0.no	0.no	0	0	0	1	0	0	1	0	0	0	0	1	0	1	0	0	0	1	0	0	1	extreme	none	1	0	35659	0	0	0	1	0	0	0	0	0	0	0	0	0	0	0
16715030	3	8	1.yes	0.no	0.no	0.no	0.no	0.no	0	0	0	1	0	0	1	0	0	0	0	1	0	1	0	0	0	1	0	0	1	extreme	moderate	1	0	35659	0	0	0	0	1	0	0	0	0	0	0	0	0	0	0
16715030	4	8	1.yes	0.no	0.no	0.no	0.no	0.no	0	0	0	1	0	0	1	0	0	0	0	1	0	1	0	0	0	1	0	0	1	extreme	moderate	1	0	35659	0	0	0	0	0	1	0	0	0	0	0	0	0	0	0
16715030	5	8	1.yes	0.no	0.no	0.no	0.no	0.no	0	0	0	1	0	0	1	0	0	0	0	1	0	1	0	0	0	1	0	0	1	extreme	severe	1	0	35659	0	0	0	0	0	0	0	0	0	0	0	0	0	0	0
16715030	6	8	1.yes	0.no	0.no	0.no	0.no	0.no	0	0	0	1	0	0	1	0	0	0	0	1	0	1	0	0	0	1	0	0	1	extreme	none	1	0	35659	0	0	0	0	0	0	1	0	0	0	0	0	0	0	0
16715030	7	8	1.yes	0.no	0.no	0.no	0.no	0.no	0	0	0	1	0	0	1	0	0	0	0	1	0	1	0	0	0	1	0	0	1	extreme	none	1	0	35659	0	0	0	0	0	0	0	1	0	0	0	0	0	0	0
16715030	8	8	1.yes	0.no	0.no	0.no	0.no	0.no	0	0	0	1	0	0	1	0	0	0	0	1	0	1	0	0	0	1	0	0	1	extreme	moderate	1	0	35659	0	0	0	0	0	0	0	0	1	0	0	0	0	0	0
16715030	9	8	1.yes	0.no	0.no	0.no	0.no	0.no	0	0	0	1	0	0	1	0	0	0	0	1	0	1	0	0	0	1	0	0	1	extreme	severe	1	0	35659	0	0	0	0	0	0	0	0	0	1	0	0	0	0	0
16715030	10	8	1.yes	0.no	0.no	0.no	0.no	0.no	0	0	0	1	0	0	1	0	0	0	0	1	0	1	0	0	0	1	0	0	1	extreme	severe	1	0	35659	0	0	0	0	0	0	0	0	0	0	1	0	0	0	0
16715030	11	8	1.yes	0.no	0.no	0.no	0.no	0.no	0	0	0	1	0	0	1	0	0	0	0	1	0	1	0	0	0	1	0	0	1	extreme	none	1	0	35659	0	0	0	0	0	0	0	0	0	0	0	1	0	0	0
16715030	12	8	1.yes	0.no	0.no	0.no	0.no	0.no	0	0	0	1	0	0	1	0	0	0	0	1	0	1	0	0	0	1	0	0	1	extreme	mild	1	0	35659	0	0	0	0	0	0	0	0	0	0	0	0	1	0	0
16715030	13	8	1.yes	0.no	0.no	0.no	0.no	0.no	0	0	0	1	0	0	1	0	0	0	0	1	0	1	0	0	0	1	0	0	1	extreme	severe	1	0	35659	0	0	0	0	0	0	0	0	0	0	0	0	0	1	0
16715030	14	8	1.yes	0.no	0.no	0.no	0.no	0.no	0	0	0	1	0	0	1	0	0	0	0	1	0	1	0	0	0	1	0	0	1	extreme	mild	1	0	35659	0	0	0	0	0	0	0	0	0	0	0	0	0	0	1
16715030	15	8	1.yes	0.no	0.no	0.no	0.no	0.no	0	0	0	1	0	0	1	0	0	0	0	1	0	1	0	0	0	1	0	0	1	extreme	severe	1	0	35659	0	0	0	0	0	0	0	0	0	0	0	0	0	0	0
16715040	1	0	0.no	0.no	1.yes	0.no	0.no	0.no	0	0	0	1	0	0	0	0	1	0	0	0	1	1	0	0	0	1	0	0	0	none	none	0	0	34156	0	0	1	0	0	0	0	0	0	0	0	0	0	0	0
16715040	2	0	0.no	0.no	1.yes	0.no	0.no	0.no	0	0	0	1	0	0	0	0	1	0	0	0	1	1	0	0	0	1	0	0	0	none	none	0	0	34156	0	0	0	1	0	0	0	0	0	0	0	0	0	0	0
16715040	3	0	0.no	0.no	1.yes	0.no	0.no	0.no	0	0	0	1	0	0	0	0	1	0	0	0	1	1	0	0	0	1	0	0	0	none	moderate	0	0	34156	0	0	0	0	1	0	0	0	0	0	0	0	0	0	0
16715040	4	0	0.no	0.no	1.yes	0.no	0.no	0.no	0	0	0	1	0	0	0	0	1	0	0	0	1	1	0	0	0	1	0	0	0	none	mild	0	0	34156	0	0	0	0	0	1	0	0	0	0	0	0	0	0	0
16715040	5	0	0.no	0.no	1.yes	0.no	0.no	0.no	0	0	0	1	0	0	0	0	1	0	0	0	1	1	0	0	0	1	0	0	0	none	severe	0	0	34156	0	0	0	0	0	0	0	0	0	0	0	0	0	0	0
16715040	6	0	0.no	0.no	1.yes	0.no	0.no	0.no	0	0	0	1	0	0	0	0	1	0	0	0	1	1	0	0	0	1	0	0	0	none	none	0	0	34156	0	0	0	0	0	0	1	0	0	0	0	0	0	0	0
16715040	7	0	0.no	0.no	1.yes	0.no	0.no	0.no	0	0	0	1	0	0	0	0	1	0	0	0	1	1	0	0	0	1	0	0	0	none	none	0	0	34156	0	0	0	0	0	0	0	1	0	0	0	0	0	0	0
16715040	8	0	0.no	0.no	1.yes	0.no	0.no	0.no	0	0	0	1	0	0	0	0	1	0	0	0	1	1	0	0	0	1	0	0	0	none	moderate	0	0	34156	0	0	0	0	0	0	0	0	1	0	0	0	0	0	0
16715040	9	0	0.no	0.no	1.yes	0.no	0.no	0.no	0	0	0	1	0	0	0	0	1	0	0	0	1	1	0	0	0	1	0	0	0	none	severe	0	0	34156	0	0	0	0	0	0	0	0	0	1	0	0	0	0	0
16715040	10	0	0.no	0.no	1.yes	0.no	0.no	0.no	0	0	0	1	0	0	0	0	1	0	0	0	1	1	0	0	0	1	0	0	0	none	severe	0	0	34156	0	0	0	0	0	0	0	0	0	0	1	0	0	0	0
16715040	11	0	0.no	0.no	1.yes	0.no	0.no	0.no	0	0	0	1	0	0	0	0	1	0	0	0	1	1	0	0	0	1	0	0	0	none	none	0	0	34156	0	0	0	0	0	0	0	0	0	0	0	1	0	0	0
16715040	12	0	0.no	0.no	1.yes	0.no	0.no	0.no	0	0	0	1	0	0	0	0	1	0	0	0	1	1	0	0	0	1	0	0	0	none	none	0	0	34156	0	0	0	0	0	0	0	0	0	0	0	0	1	0	0
16715040	13	0	0.no	0.no	1.yes	0.no	0.no	0.no	0	0	0	1	0	0	0	0	1	0	0	0	1	1	0	0	0	1	0	0	0	none	moderate	0	0	34156	0	0	0	0	0	0	0	0	0	0	0	0	0	1	0
16715040	14	0	0.no	0.no	1.yes	0.no	0.no	0.no	0	0	0	1	0	0	0	0	1	0	0	0	1	1	0	0	0	1	0	0	0	none	mild	0	0	34156	0	0	0	0	0	0	0	0	0	0	0	0	0	0	1
16715040	15	0	0.no	0.no	1.yes	0.no	0.no	0.no	0	0	0	1	0	0	0	0	1	0	0	0	1	1	0	0	0	1	0	0	0	none	moderate	0	0	34156	0	0	0	0	0	0	0	0	0	0	0	0	0	0	0
16761010	1	1	1.yes	0.no	0.no	0.no	0.no	1.yes	0	0	1	0	0	0	0	0	0	1	0	1	0	1	0	0	0	0	0	0	0	mild	mild	0	0	7269	0	0	1	0	0	0	0	0	0	0	0	0	0	0	0
16761010	2	1	1.yes	0.no	0.no	0.no	0.no	1.yes	0	0	1	0	0	0	0	0	0	1	0	1	0	1	0	0	0	0	0	0	0	mild	none	0	0	7269	0	0	0	1	0	0	0	0	0	0	0	0	0	0	0
16761010	3	1	1.yes	0.no	0.no	0.no	0.no	1.yes	0	0	1	0	0	0	0	0	0	1	0	1	0	1	0	0	0	0	0	0	0	mild	mild	0	0	7269	0	0	0	0	1	0	0	0	0	0	0	0	0	0	0
16761010	4	1	1.yes	0.no	0.no	0.no	0.no	1.yes	0	0	1	0	0	0	0	0	0	1	0	1	0	1	0	0	0	0	0	0	0	mild	mild	0	0	7269	0	0	0	0	0	1	0	0	0	0	0	0	0	0	0
16761010	5	1	1.yes	0.no	0.no	0.no	0.no	1.yes	0	0	1	0	0	0	0	0	0	1	0	1	0	1	0	0	0	0	0	0	0	mild	severe	0	0	7269	0	0	0	0	0	0	0	0	0	0	0	0	0	0	0
16761010	6	1	1.yes	0.no	0.no	0.no	0.no	1.yes	0	0	1	0	0	0	0	0	0	1	0	1	0	1	0	0	0	0	0	0	0	mild	mild	0	0	7269	0	0	0	0	0	0	1	0	0	0	0	0	0	0	0
16761010	7	1	1.yes	0.no	0.no	0.no	0.no	1.yes	0	0	1	0	0	0	0	0	0	1	0	1	0	1	0	0	0	0	0	0	0	mild	none	0	0	7269	0	0	0	0	0	0	0	1	0	0	0	0	0	0	0
16761010	8	1	1.yes	0.no	0.no	0.no	0.no	1.yes	0	0	1	0	0	0	0	0	0	1	0	1	0	1	0	0	0	0	0	0	0	mild	moderate	0	0	7269	0	0	0	0	0	0	0	0	1	0	0	0	0	0	0
16761010	9	1	1.yes	0.no	0.no	0.no	0.no	1.yes	0	0	1	0	0	0	0	0	0	1	0	1	0	1	0	0	0	0	0	0	0	mild	moderate	0	0	7269	0	0	0	0	0	0	0	0	0	1	0	0	0	0	0
16761010	10	1	1.yes	0.no	0.no	0.no	0.no	1.yes	0	0	1	0	0	0	0	0	0	1	0	1	0	1	0	0	0	0	0	0	0	mild	moderate	0	0	7269	0	0	0	0	0	0	0	0	0	0	1	0	0	0	0
16761010	11	1	1.yes	0.no	0.no	0.no	0.no	1.yes	0	0	1	0	0	0	0	0	0	1	0	1	0	1	0	0	0	0	0	0	0	mild	none	0	0	7269	0	0	0	0	0	0	0	0	0	0	0	1	0	0	0
16761010	12	1	1.yes	0.no	0.no	0.no	0.no	1.yes	0	0	1	0	0	0	0	0	0	1	0	1	0	1	0	0	0	0	0	0	0	mild	mild	0	0	7269	0	0	0	0	0	0	0	0	0	0	0	0	1	0	0
16761010	13	1	1.yes	0.no	0.no	0.no	0.no	1.yes	0	0	1	0	0	0	0	0	0	1	0	1	0	1	0	0	0	0	0	0	0	mild	moderate	0	0	7269	0	0	0	0	0	0	0	0	0	0	0	0	0	1	0
16761010	14	1	1.yes	0.no	0.no	0.no	0.no	1.yes	0	0	1	0	0	0	0	0	0	1	0	1	0	1	0	0	0	0	0	0	0	mild	mild	0	0	7269	0	0	0	0	0	0	0	0	0	0	0	0	0	0	1
16761010	15	1	1.yes	0.no	0.no	0.no	0.no	1.yes	0	0	1	0	0	0	0	0	0	1	0	1	0	1	0	0	0	0	0	0	0	mild	moderate	0	0	7269	0	0	0	0	0	0	0	0	0	0	0	0	0	0	0
16789010	1	0	1.yes	0.no	0.no	0.no	0.no	0.no	0	0	1	0	0	0	0	0	1	0	0	0	1	1	0	0	0	1	1	0	0	none	mild	0	0	20904	0	0	1	0	0	0	0	0	0	0	0	0	0	0	0
16789010	2	0	1.yes	0.no	0.no	0.no	0.no	0.no	0	0	1	0	0	0	0	0	1	0	0	0	1	1	0	0	0	1	1	0	0	none	none	0	0	20904	0	0	0	1	0	0	0	0	0	0	0	0	0	0	0
16789010	3	0	1.yes	0.no	0.no	0.no	0.no	0.no	0	0	1	0	0	0	0	0	1	0	0	0	1	1	0	0	0	1	1	0	0	none	mild	0	0	20904	0	0	0	0	1	0	0	0	0	0	0	0	0	0	0
16789010	4	0	1.yes	0.no	0.no	0.no	0.no	0.no	0	0	1	0	0	0	0	0	1	0	0	0	1	1	0	0	0	1	1	0	0	none	moderate	0	0	20904	0	0	0	0	0	1	0	0	0	0	0	0	0	0	0
16789010	5	0	1.yes	0.no	0.no	0.no	0.no	0.no	0	0	1	0	0	0	0	0	1	0	0	0	1	1	0	0	0	1	1	0	0	none	severe	0	0	20904	0	0	0	0	0	0	0	0	0	0	0	0	0	0	0
16789010	6	0	1.yes	0.no	0.no	0.no	0.no	0.no	0	0	1	0	0	0	0	0	1	0	0	0	1	1	0	0	0	1	1	0	0	none	mild	0	0	20904	0	0	0	0	0	0	1	0	0	0	0	0	0	0	0
16789010	7	0	1.yes	0.no	0.no	0.no	0.no	0.no	0	0	1	0	0	0	0	0	1	0	0	0	1	1	0	0	0	1	1	0	0	none	mild	0	0	20904	0	0	0	0	0	0	0	1	0	0	0	0	0	0	0
16789010	8	0	1.yes	0.no	0.no	0.no	0.no	0.no	0	0	1	0	0	0	0	0	1	0	0	0	1	1	0	0	0	1	1	0	0	none	severe	0	0	20904	0	0	0	0	0	0	0	0	1	0	0	0	0	0	0
16789010	9	0	1.yes	0.no	0.no	0.no	0.no	0.no	0	0	1	0	0	0	0	0	1	0	0	0	1	1	0	0	0	1	1	0	0	none	severe	0	0	20904	0	0	0	0	0	0	0	0	0	1	0	0	0	0	0
16789010	10	0	1.yes	0.no	0.no	0.no	0.no	0.no	0	0	1	0	0	0	0	0	1	0	0	0	1	1	0	0	0	1	1	0	0	none	severe	0	0	20904	0	0	0	0	0	0	0	0	0	0	1	0	0	0	0
16789010	11	0	1.yes	0.no	0.no	0.no	0.no	0.no	0	0	1	0	0	0	0	0	1	0	0	0	1	1	0	0	0	1	1	0	0	none	none	0	0	20904	0	0	0	0	0	0	0	0	0	0	0	1	0	0	0
16789010	12	0	1.yes	0.no	0.no	0.no	0.no	0.no	0	0	1	0	0	0	0	0	1	0	0	0	1	1	0	0	0	1	1	0	0	none	mild	0	0	20904	0	0	0	0	0	0	0	0	0	0	0	0	1	0	0
16789010	13	0	1.yes	0.no	0.no	0.no	0.no	0.no	0	0	1	0	0	0	0	0	1	0	0	0	1	1	0	0	0	1	1	0	0	none	severe	0	0	20904	0	0	0	0	0	0	0	0	0	0	0	0	0	1	0
16789010	14	0	1.yes	0.no	0.no	0.no	0.no	0.no	0	0	1	0	0	0	0	0	1	0	0	0	1	1	0	0	0	1	1	0	0	none	moderate	0	0	20904	0	0	0	0	0	0	0	0	0	0	0	0	0	0	1
16789010	15	0	1.yes	0.no	0.no	0.no	0.no	0.no	0	0	1	0	0	0	0	0	1	0	0	0	1	1	0	0	0	1	1	0	0	none	moderate	0	0	20904	0	0	0	0	0	0	0	0	0	0	0	0	0	0	0
16789020	1	3	0.no	0.no	0.no	0.no	0.no	1.yes	0	0	0	1	0	0	0	0	1	0	0	1	0	1	0	0	0	1	0	0	0	moderate	mild	0	0	24005	0	0	1	0	0	0	0	0	0	0	0	0	0	0	0
16789020	2	3	0.no	0.no	0.no	0.no	0.no	1.yes	0	0	0	1	0	0	0	0	1	0	0	1	0	1	0	0	0	1	0	0	0	moderate	none	0	0	24005	0	0	0	1	0	0	0	0	0	0	0	0	0	0	0
16789020	3	3	0.no	0.no	0.no	0.no	0.no	1.yes	0	0	0	1	0	0	0	0	1	0	0	1	0	1	0	0	0	1	0	0	0	moderate	mild	0	0	24005	0	0	0	0	1	0	0	0	0	0	0	0	0	0	0
16789020	4	3	0.no	0.no	0.no	0.no	0.no	1.yes	0	0	0	1	0	0	0	0	1	0	0	1	0	1	0	0	0	1	0	0	0	moderate	mild	0	0	24005	0	0	0	0	0	1	0	0	0	0	0	0	0	0	0
16789020	5	3	0.no	0.no	0.no	0.no	0.no	1.yes	0	0	0	1	0	0	0	0	1	0	0	1	0	1	0	0	0	1	0	0	0	moderate	severe	0	0	24005	0	0	0	0	0	0	0	0	0	0	0	0	0	0	0
16789020	6	3	0.no	0.no	0.no	0.no	0.no	1.yes	0	0	0	1	0	0	0	0	1	0	0	1	0	1	0	0	0	1	0	0	0	moderate	mild	0	0	24005	0	0	0	0	0	0	1	0	0	0	0	0	0	0	0
16789020	7	3	0.no	0.no	0.no	0.no	0.no	1.yes	0	0	0	1	0	0	0	0	1	0	0	1	0	1	0	0	0	1	0	0	0	moderate	none	0	0	24005	0	0	0	0	0	0	0	1	0	0	0	0	0	0	0
16789020	8	3	0.no	0.no	0.no	0.no	0.no	1.yes	0	0	0	1	0	0	0	0	1	0	0	1	0	1	0	0	0	1	0	0	0	moderate	moderate	0	0	24005	0	0	0	0	0	0	0	0	1	0	0	0	0	0	0
16789020	9	3	0.no	0.no	0.no	0.no	0.no	1.yes	0	0	0	1	0	0	0	0	1	0	0	1	0	1	0	0	0	1	0	0	0	moderate	severe	0	0	24005	0	0	0	0	0	0	0	0	0	1	0	0	0	0	0
16789020	10	3	0.no	0.no	0.no	0.no	0.no	1.yes	0	0	0	1	0	0	0	0	1	0	0	1	0	1	0	0	0	1	0	0	0	moderate	moderate	0	0	24005	0	0	0	0	0	0	0	0	0	0	1	0	0	0	0
16789020	11	3	0.no	0.no	0.no	0.no	0.no	1.yes	0	0	0	1	0	0	0	0	1	0	0	1	0	1	0	0	0	1	0	0	0	moderate	none	0	0	24005	0	0	0	0	0	0	0	0	0	0	0	1	0	0	0
16789020	12	3	0.no	0.no	0.no	0.no	0.no	1.yes	0	0	0	1	0	0	0	0	1	0	0	1	0	1	0	0	0	1	0	0	0	moderate	moderate	0	0	24005	0	0	0	0	0	0	0	0	0	0	0	0	1	0	0
16789020	13	3	0.no	0.no	0.no	0.no	0.no	1.yes	0	0	0	1	0	0	0	0	1	0	0	1	0	1	0	0	0	1	0	0	0	moderate	moderate	0	0	24005	0	0	0	0	0	0	0	0	0	0	0	0	0	1	0
16789020	14	3	0.no	0.no	0.no	0.no	0.no	1.yes	0	0	0	1	0	0	0	0	1	0	0	1	0	1	0	0	0	1	0	0	0	moderate	mild	0	0	24005	0	0	0	0	0	0	0	0	0	0	0	0	0	0	1
16789020	15	3	0.no	0.no	0.no	0.no	0.no	1.yes	0	0	0	1	0	0	0	0	1	0	0	1	0	1	0	0	0	1	0	0	0	moderate	moderate	0	0	24005	0	0	0	0	0	0	0	0	0	0	0	0	0	0	0
16810010	1	0	1.yes	1.yes	0.no	0.no	0.no	1.yes	0	0	1	0	0	0	0	0	1	0	0	0	1	1	0	0	0	1	1	0	0	mild	mild	0	0	15261	0	0	1	0	0	0	0	0	0	0	0	0	0	0	0
16810010	2	0	1.yes	1.yes	0.no	0.no	0.no	1.yes	0	0	1	0	0	0	0	0	1	0	0	0	1	1	0	0	0	1	1	0	0	mild	none	0	0	15261	0	0	0	1	0	0	0	0	0	0	0	0	0	0	0
16810010	3	0	1.yes	1.yes	0.no	0.no	0.no	1.yes	0	0	1	0	0	0	0	0	1	0	0	0	1	1	0	0	0	1	1	0	0	mild	moderate	0	0	15261	0	0	0	0	1	0	0	0	0	0	0	0	0	0	0
16810010	4	0	1.yes	1.yes	0.no	0.no	0.no	1.yes	0	0	1	0	0	0	0	0	1	0	0	0	1	1	0	0	0	1	1	0	0	mild	mild	0	0	15261	0	0	0	0	0	1	0	0	0	0	0	0	0	0	0
16810010	5	0	1.yes	1.yes	0.no	0.no	0.no	1.yes	0	0	1	0	0	0	0	0	1	0	0	0	1	1	0	0	0	1	1	0	0	mild	severe	0	0	15261	0	0	0	0	0	0	0	0	0	0	0	0	0	0	0
16810010	6	0	1.yes	1.yes	0.no	0.no	0.no	1.yes	0	0	1	0	0	0	0	0	1	0	0	0	1	1	0	0	0	1	1	0	0	mild	moderate	0	0	15261	0	0	0	0	0	0	1	0	0	0	0	0	0	0	0
16810010	7	0	1.yes	1.yes	0.no	0.no	0.no	1.yes	0	0	1	0	0	0	0	0	1	0	0	0	1	1	0	0	0	1	1	0	0	mild	mild	0	0	15261	0	0	0	0	0	0	0	1	0	0	0	0	0	0	0
16810010	8	0	1.yes	1.yes	0.no	0.no	0.no	1.yes	0	0	1	0	0	0	0	0	1	0	0	0	1	1	0	0	0	1	1	0	0	mild	severe	0	0	15261	0	0	0	0	0	0	0	0	1	0	0	0	0	0	0
16810010	9	0	1.yes	1.yes	0.no	0.no	0.no	1.yes	0	0	1	0	0	0	0	0	1	0	0	0	1	1	0	0	0	1	1	0	0	mild	severe	0	0	15261	0	0	0	0	0	0	0	0	0	1	0	0	0	0	0
16810010	10	0	1.yes	1.yes	0.no	0.no	0.no	1.yes	0	0	1	0	0	0	0	0	1	0	0	0	1	1	0	0	0	1	1	0	0	mild	severe	0	0	15261	0	0	0	0	0	0	0	0	0	0	1	0	0	0	0
16810010	11	0	1.yes	1.yes	0.no	0.no	0.no	1.yes	0	0	1	0	0	0	0	0	1	0	0	0	1	1	0	0	0	1	1	0	0	mild	none	0	0	15261	0	0	0	0	0	0	0	0	0	0	0	1	0	0	0
16810010	12	0	1.yes	1.yes	0.no	0.no	0.no	1.yes	0	0	1	0	0	0	0	0	1	0	0	0	1	1	0	0	0	1	1	0	0	mild	none	0	0	15261	0	0	0	0	0	0	0	0	0	0	0	0	1	0	0
16810010	13	0	1.yes	1.yes	0.no	0.no	0.no	1.yes	0	0	1	0	0	0	0	0	1	0	0	0	1	1	0	0	0	1	1	0	0	mild	severe	0	0	15261	0	0	0	0	0	0	0	0	0	0	0	0	0	1	0
16810010	14	0	1.yes	1.yes	0.no	0.no	0.no	1.yes	0	0	1	0	0	0	0	0	1	0	0	0	1	1	0	0	0	1	1	0	0	mild	severe	0	0	15261	0	0	0	0	0	0	0	0	0	0	0	0	0	0	1
16810010	15	0	1.yes	1.yes	0.no	0.no	0.no	1.yes	0	0	1	0	0	0	0	0	1	0	0	0	1	1	0	0	0	1	1	0	0	mild	severe	0	0	15261	0	0	0	0	0	0	0	0	0	0	0	0	0	0	0
16810011	1	0	0.no	0.no	0.no	0.no	0.no	0.no	0	1	0	0	0	0	0	1	0	0	0	1	0	1	0	0	0	1	0	0	0		mild	0	0	14075	0	0	1	0	0	0	0	0	0	0	0	0	0	0	0
16810011	2	0	0.no	0.no	0.no	0.no	0.no	0.no	0	1	0	0	0	0	0	1	0	0	0	1	0	1	0	0	0	1	0	0	0		none	0	0	14075	0	0	0	1	0	0	0	0	0	0	0	0	0	0	0
16810011	3	0	0.no	0.no	0.no	0.no	0.no	0.no	0	1	0	0	0	0	0	1	0	0	0	1	0	1	0	0	0	1	0	0	0		moderate	0	0	14075	0	0	0	0	1	0	0	0	0	0	0	0	0	0	0
16810011	4	0	0.no	0.no	0.no	0.no	0.no	0.no	0	1	0	0	0	0	0	1	0	0	0	1	0	1	0	0	0	1	0	0	0		mild	0	0	14075	0	0	0	0	0	1	0	0	0	0	0	0	0	0	0
16810011	5	0	0.no	0.no	0.no	0.no	0.no	0.no	0	1	0	0	0	0	0	1	0	0	0	1	0	1	0	0	0	1	0	0	0		severe	0	0	14075	0	0	0	0	0	0	0	0	0	0	0	0	0	0	0
16810011	6	0	0.no	0.no	0.no	0.no	0.no	0.no	0	1	0	0	0	0	0	1	0	0	0	1	0	1	0	0	0	1	0	0	0		severe	0	0	14075	0	0	0	0	0	0	1	0	0	0	0	0	0	0	0
16810011	7	0	0.no	0.no	0.no	0.no	0.no	0.no	0	1	0	0	0	0	0	1	0	0	0	1	0	1	0	0	0	1	0	0	0		moderate	0	0	14075	0	0	0	0	0	0	0	1	0	0	0	0	0	0	0
16810011	8	0	0.no	0.no	0.no	0.no	0.no	0.no	0	1	0	0	0	0	0	1	0	0	0	1	0	1	0	0	0	1	0	0	0		extreme	0	0	14075	0	0	0	0	0	0	0	0	1	0	0	0	0	0	0
16810011	9	0	0.no	0.no	0.no	0.no	0.no	0.no	0	1	0	0	0	0	0	1	0	0	0	1	0	1	0	0	0	1	0	0	0		extreme	0	0	14075	0	0	0	0	0	0	0	0	0	1	0	0	0	0	0
[truncated: 37,682 more rows]
[truncated: 2 more columns]
